# Supplementary material for: Prediction of antigenic peptides of SARS- CoV-2 pathogen using machine learning
Source: PeerJ Comput Sci. 2024 Oct 10;10:e2319. doi: 10.7717/peerj-cs.2319 (PMC11623221; doi:10.7717/peerj-cs.2319)
Supplement: Supplemental Information 2 [file peerj-cs-10-2319-s002.csv]

Class	F1	F2	F3	F4	F5_1	F5_2	F6_1	F6_2	F7_1	F7_2	F7_3	F7_4	F7_5	F7_6	F7_7	F7_8	F7_9	F7_10	F7_11	F7_12	F7_13	F7_14	F7_15	F7_16	F7_17	F7_18	F7_19	F7_20	F8_1	F8_2	F8_3	F8_4	F8_5	F8_6	F8_7	F8_8	F8_9	F8_10	F8_11	F8_12	F8_13	F8_14	F8_15	F8_16	F8_17	F8_18	F8_19	F8_20	F9_1
1	70.90909091	2.614545455	-7.3	6.38E-07	0.432340893	0.597718111	1080.20584	1079.5611	0.351846167	0.011188143	-0.237975165	-0.779219469	-1.152120802	0.254884984	0.022643312	-0.057527317	-0.397701401	-0.968403618	0.223429144	0.021677521	-0.023009703	-0.210009587	-0.804733584	0.195889042	0.021818711	-0.000942853	-0.031199386	-0.276967413	3.727272727	0.017272727	0.703636364	0.361818182	-0.111818182	-0.390909091	0.181818182	-0.126363636	-0.090909091	-0.400397479	-0.993344501	0.254885053	0.022643996	-0.05752048	-0.397633033	-0.967720745	0.416471021	0.044118128	-0.056189295	-0.40624705	6.069002482
0	80	1.530909091	-12.88181818	2.13E-07	0.13616007	0.492791435	1165.35734	1164.62912	1.250963538	1.000092454	0.760904074	0.220668342	-0.152132022	1.181297428	1.014762629	0.941678985	0.602219172	0.031588439	1.149841588	1.013796837	0.976196599	0.789910986	0.195258473	1.15313063	1.017371739	0.998610663	0.968755948	0.72302812	4.527272727	0.318181818	1.014545455	0.449545455	-0.276363636	-0.009090909	0.208181818	0.259090909	0.127272727	0.599502531	0.006645499	1.181297496	1.014763312	0.941685822	0.60228754	0.032271312	1.215711012	1.01961476	0.941305112	0.593501824	8.589918552
1	80	1.980909091	75.94545455	1.28E-06	0.385637985	0.304202478	1051.16434	1050.53455	-0.648133834	-0.988611877	-1.235977163	-1.759417488	-1.97030262	-0.74510391	-0.977245639	-1.056417492	-1.386668408	-1.864162632	-0.776561327	-0.978227204	-1.022057541	-1.200546518	-1.715544365	-0.804099496	-0.978066671	-0.999797405	-1.019817313	-1.169863642	4.163636364	0.325454545	0.665454545	0.398363636	-0.153636364	-0.209090909	0.233636364	-0.062727273	0.22	-1.386531203	-1.864148906	-0.745103842	-0.977244956	-1.056410654	-1.38660004	-1.863479759	-0.583508979	-0.955681892	-1.054191293	-1.38644507	4.370250715
1	44.54545455	3.238181818	52.94545455	9.45E-08	0.24053418	0.224409908	1017.06344	1016.48867	-0.529146066	-0.972296292	-1.234287462	-1.759247919	-1.970285657	-0.652353936	-0.965564019	-1.0552199	-1.386548348	-1.864150623	-0.738333114	-0.973675153	-1.021593896	-1.200500068	-1.71553972	-0.69587835	-0.965041552	-0.998468766	-1.019684183	-1.169850326	2.690909091	-0.24	0.413636364	0.280272727	0.348181818	-0.345454545	0.193636364	-0.391818182	-0.210909091	-1.386315066	-1.864127284	-0.652353867	-0.965563336	-1.055213063	-1.38647998	-1.86346775	-0.583508979	-0.955681892	-1.054191293	-1.38644507	4.531404128
0	150.9090909	-0.193636364	82.23636364	7.08E-08	0.188459046	0.190636087	1062.22784	1061.56444	-2.428263338	-2.961199603	-3.233156701	-3.75903574	-3.969275436	-2.578766279	-2.957682335	-3.054416203	-3.386368932	-3.863143679	-2.664745526	-2.965794153	-3.020797036	-3.20038902	-3.715215649	-2.653119906	-2.960594249	-2.998018971	-3.019606404	-3.169514838	5.236363636	1.075454545	1.048181818	0.500181818	-0.498181818	0.090909091	0.317272727	0.359090909	0.739090909	-3.386115086	-3.863118283	-2.578766279	-2.957682335	-3.054416203	-3.386368932	-3.863143679	-2.382748871	-2.931177524	-3.051675701	-3.386093954	3.574483594
1	80	0.330909091	1.627272727	9.45E-08	0.239329903	0.458375548	1005.22534	1004.60184	2.031093242	1.972682179	1.758103612	1.220486573	0.848838796	2.014964778	1.995249129	1.940175266	1.60684805	1.075501613	2.038032209	2.001427996	1.975577653	1.79611503	1.253547906	2.002156666	1.999955574	1.997394232	1.974108286	1.773112939	4.145454545	0.170909091	0.8	0.479090909	-0.092727273	-0.154545455	0.240909091	0.075454545	0.044545455	1.605222098	1.060235466	2.014964778	1.995249129	1.940175266	1.60684805	1.075501613	2.014951103	1.995112393	1.938809519	1.593350689	10.00272331
1	35.45454545	3.697272727	-9.745454545	7.08E-08	0.335138452	0.221035139	1177.28754	1176.57882	1.13199567	0.983975848	0.761202375	0.240200763	0.028670196	1.088558459	1.003191057	0.941581219	0.613032115	0.134818415	1.111622871	1.009339744	0.976681954	0.799295983	0.284126918	1.044920914	1.004460906	0.998424161	0.979971779	0.829787554	3.463636364	-0.020909091	0.794545455	0.347454545	0.037272727	0.009090909	0.194545455	0.059090909	-0.061818182	0.613052679	0.134820471	1.088558596	1.003192424	0.941594894	0.613168852	0.136184161	1.215730912	1.01981374	0.943293114	0.613203814	9.598763023
1	61.81818182	1.416363636	53.50909091	4.25E-07	0.224688254	0.102195615	1107.27734	1106.58726	1.031113142	0.972881159	0.760091614	0.240188563	0.029657977	1.014971003	0.995311373	0.940797521	0.613052679	0.135809472	1.038035347	1.001459377	0.975891419	0.799248178	0.284435102	1.002162536	1.000014265	0.997980988	0.979960225	0.830114109	4.518181818	0.479090909	0.868181818	0.484090909	-0.24	-0.072727273	0.235454545	0.147272727	0.299090909	0.613052679	0.135809472	1.014971071	0.995312057	0.940804359	0.613121047	0.136492346	1.014971003	0.995311373	0.940797521	0.613052679	9.750040517
0	115.4545455	1.001818182	48.38181818	4.25E-07	0.156027074	0.340420342	994.20504	993.60832	2.936315746	2.461270278	1.846266802	1.239747161	0.939702968	2.92405875	2.495279751	2.031390484	1.61980136	1.106155043	3.007380332	2.761190455	2.215986028	1.828319223	1.271985749	2.911250494	2.499984754	2.088595045	1.986918689	1.802447014	4.163636364	0.190909091	0.823636364	0.432090909	-0.079090909	0.072727273	0.256363636	0.221818182	-0.060909091	1.633590761	1.100028561	2.924058818	2.495280435	2.031397322	1.619869728	1.106837917	2.984307573	2.75495831	2.180051594	1.633805119	11.00085582
0	53.63636364	2.92	7.272727273	1.70E-06	0.178597472	0.370098021	1079.22414	1078.58833	2.031103042	1.972780169	1.759082613	1.230187583	0.937749885	2.01496296	1.995230946	1.939993824	1.605072005	1.061222915	2.038027372	2.001379634	1.975094559	1.791335873	1.210531418	2.002153991	1.999928827	1.997127263	1.971487564	1.751345412	3.690909091	-0.127272727	0.539090909	0.382363636	0.097272727	-0.172727273	0.173636364	-0.108181818	-0.131818182	1.603051699	1.043901381	2.014963096	1.995232314	1.940007499	1.605208741	1.062588662	2.014960903	1.995210383	1.93978852	1.603051699	10.83498055
1	70.90909091	1.871818182	38.98181818	2.13E-07	0.142376932	0.34219378	1045.17544	1044.49098	0.256968881	-0.50122076	-1.159692966	-1.850667992	-2.559258628	0.163483	-0.48226314	-1.01354125	-1.713680313	-2.726480529	0.192467561	-0.221648119	-0.812613199	-1.411696925	-2.487424517	0.104328238	-0.484659421	-0.971154753	-1.410667643	-2.065740715	2.909090909	0.103636364	0.629090909	0.354	0.003636364	-0.190909091	0.216363636	-0.092727273	-0.15	-1.456802222	-2.398930816	0.163483	-0.48226314	-1.01354125	-1.713680313	-2.726480529	0.385511563	-0.199186264	-0.845580651	-1.605845713	5.320324318
1	70.90909091	1.385454545	38.98181818	1.42E-07	0.11579118	0.337236825	1085.23724	1084.51105	-0.648253723	-0.989809858	-1.247866155	-1.87002857	-2.651121801	-0.745615852	-0.982342566	-1.105244039	-1.731461987	-2.801067086	-0.776886952	-0.981474472	-1.053659971	-1.450231039	-2.564164383	-0.804771183	-0.984744527	-1.062914258	-1.429008181	-2.145177391	3.527272727	0.291818182	0.744545455	0.427272727	-0.200909091	-0.154545455	0.215454545	0.002727273	0.138181818	-1.49120658	-2.4923455	-0.745615852	-0.982342566	-1.105244039	-1.731461987	-2.801067086	-0.583845007	-0.959033181	-1.086832726	-1.646400134	4.370236667
1	70.90909091	-0.126363636	84.05454545	2.36E-08	0.234878052	0.261191381	1147.36934	1146.50895	-0.749126352	-1.000805557	-1.247987915	-1.860239769	-2.56022393	-0.819200246	-0.990191628	-1.105721609	-1.728389104	-2.7704216	-0.850472923	-0.989339307	-1.054295204	-1.44872808	-2.548570664	-0.847526643	-0.989161988	-1.063065708	-1.426110322	-2.116515762	4.754545455	0.846363636	0.947272727	0.538909091	-0.416363636	0.272727273	0.28	0.379090909	0.571818182	-1.487341284	-2.454068996	-0.819200246	-0.990191628	-1.105721609	-1.728389104	-2.7704216	-0.784595016	-0.983436559	-1.088339317	-1.636750269	3.999638491
1	55	3.8175	66.5375	2.41E-12	0.268137985	0.946002445	1750.98094	1749.93866	3.250973238	3.000189444	2.761873076	2.230269362	1.935780066	3.18130029	3.01479125	2.941965113	2.605071511	2.059244866	3.149843078	3.013811737	2.976345577	2.791398506	2.209911752	3.153133482	3.017400257	2.998895763	2.971599137	2.750701152	4.075	-0.16	0.74875	0.37325	0.005625	-0.1125	0.19375	-0.03375	-0.134375	2.603167847	2.041935	3.181300564	3.014793985	2.941992463	2.605344984	2.061976358	3.215720712	3.01971175	2.942274113	2.603102844	11.5390289
0	52.72727273	1.693636364	-12.94545455	7.56E-07	0.427863862	0.406163302	941.14174	940.58177	3.031093142	2.972681179	2.758093612	2.220386583	1.847839795	3.014964678	2.995248129	2.940165266	2.60674806	2.074502612	3.038032177	3.001427679	2.975574491	2.796083408	2.253231778	3.002156633	2.999955243	2.99739092	2.974075174	2.772781917	3.472727273	-0.270909091	0.698181818	0.398090909	0.168181818	-0.372727273	0.207272727	-0.130909091	-0.212727273	2.605122108	2.059236465	3.014964747	2.995248813	2.940172103	2.606816429	2.075185486	3.014951003	2.995111393	2.938799519	2.593250699	11.16626925
1	81.66666667	-0.775	5.1	1.22E-08	0.090013338	0.236890146	1045.28004	1044.50961	0.936325846	0.461371268	-0.152724198	-0.750251859	-0.96838894	0.924062012	0.495312373	0.031716612	-0.376946341	-0.862192526	1.007381948	0.76120662	0.216147655	-0.17006677	-0.712096461	0.911253478	0.500014596	0.08889339	-0.010105673	-0.168555869	4.966666667	0.5975	0.675833333	0.513333333	-0.093333333	0.233333333	0.3	0.2425	0.334166667	-0.362343964	-0.860685934	0.924062012	0.495312373	0.031716612	-0.376946341	-0.862192526	0.984317673	0.7550593	0.181060594	-0.356193901	6.741096324
0	35.45454545	1.417272727	10.77272727	1.26E-07	0.287097936	0.258392865	912.05374	911.5076	1.131975871	0.983777868	0.759224373	0.220598762	-0.151149984	1.088552334	1.003129813	0.940968963	0.606927477	0.075509557	1.111619765	1.009308679	0.976371351	0.796194456	0.253555849	1.044915078	1.004402546	0.997840716	0.974152953	0.773117405	3.1	-0.052727273	0.824545455	0.401	0.15	-0.527272727	0.192727273	-0.236363636	-0.118181818	0.605322088	0.060245466	1.088552334	1.003129813	0.940968963	0.606927477	0.075509557	1.215711112	1.01961576	0.941315112	0.593601814	8.590952553
0	80	2.382727273	52.29090909	6.38E-07	0.100937323	0.586179124	1193.37074	1192.63527	1.250973438	1.000191444	0.761893075	0.230469342	-0.062221932	1.18130049	1.01479325	0.941985113	0.605271491	0.061242868	1.149843142	1.013812369	0.976351901	0.79146175	0.210544007	1.153133548	1.017400919	0.998902385	0.971665361	0.751363195	4.590909091	0.320909091	0.964545455	0.423818182	-0.255454545	0.072727273	0.206363636	0.258181818	0.17	0.603367827	0.043933002	1.181300627	1.014794618	0.941998788	0.605408228	0.062608614	1.215720912	1.01971375	0.942294113	0.603302824	8.74544205
1	61.81818182	1.804545455	-8.163636364	8.50E-07	0.167096165	0.518515462	1080.25474	1079.58758	1.250983438	1.000291434	0.762892076	0.240370332	0.028687159	1.181308434	1.014872677	0.94277881	0.613152175	0.134830424	1.149851085	1.013891796	0.977145599	0.799342433	0.284131564	1.15314206	1.017486025	0.9997528	0.980104909	0.82980087	4.7	0.371818182	0.790909091	0.437545455	-0.175454545	0.027272727	0.264545455	0.126363636	0.284545455	0.613268817	0.134842093	1.18130857	1.014874044	0.942792486	0.613288912	0.13619617	1.215730912	1.01981374	0.943293114	0.613203814	9.598864755
0	107	1.699	45.52	1.98E-05	0.322087052	0.377340946	978.11304	977.51817	-0.648133834	-0.988611877	-1.235977163	-1.759417488	-1.97030262	-0.74510391	-0.977245639	-1.056417492	-1.386668408	-1.864162632	-0.776561327	-0.978227204	-1.022057541	-1.200546518	-1.715544365	-0.804099496	-0.978066671	-0.999797405	-1.019817313	-1.169863642	4.57	0.528	0.798	0.4141	-0.334	-0.14	0.25	0.119	0.36	-1.386531203	-1.864148906	-0.745103842	-0.977244956	-1.056410654	-1.38660004	-1.863479759	-0.583508979	-0.955681892	-1.054191293	-1.38644507	4.370250715
1	61.81818182	1.673636364	7.272727273	1.42E-07	0.14593573	0.238479208	1023.10764	1022.49201	-1.428273337	-1.961299593	-2.234155702	-2.76893673	-3.060184527	-1.578769442	-1.957713957	-2.054732331	-2.389521241	-2.893797109	-1.664747111	-1.965810001	-2.0209555	-2.201971405	-2.730817311	-1.653122857	-1.96062376	-1.998314005	-2.02254893	-2.198180934	3.718181818	0.222727273	0.685454545	0.365909091	-0.054545455	-0.381818182	0.237272727	-0.170909091	0.087272727	-2.390080371	-2.901404787	-1.578769442	-1.957713957	-2.054732331	-2.389521241	-2.893797109	-1.38275887	-1.931277514	-2.052674702	-2.395994945	4.13741273
0	106.3636364	-1.731818182	78.31818182	5.67E-07	0.182852618	0.177969027	938.16764	937.44013	0.030903262	-0.029215833	-0.260699367	-0.951430618	-2.060252113	0.013961287	-0.014740811	-0.155439619	-1.062449166	-2.604104021	0.03739518	-0.004924352	-0.086205977	-0.68910703	-2.308330179	0.000833543	-0.013197649	-0.126815547	-0.824130025	-1.985074545	4.6	1.015454545	1.002727273	0.616272727	-0.319090909	0.463636364	0.319090909	0.471818182	0.764545455	-0.578566503	-1.954100617	0.013961287	-0.014740811	-0.155439619	-1.062449166	-2.604104021	0.014328847	-0.011092235	-0.12149834	-0.877254468	5.510747421
1	115.4545455	0.562727273	82.23636364	7.08E-08	0.274134215	0.288058256	1036.14664	1035.51241	-2.428263338	-2.961199603	-3.233156701	-3.75903574	-3.969275436	-2.578766279	-2.957682335	-3.054416203	-3.386368932	-3.863143679	-2.664745526	-2.965794153	-3.020797036	-3.20038902	-3.715215649	-2.653119906	-2.960594249	-2.998018971	-3.019606404	-3.169514838	4.609090909	0.775454545	0.913636364	0.447090909	-0.31	-0.018181818	0.296363636	0.167272727	0.517272727	-3.386115086	-3.863118283	-2.578766279	-2.957682335	-3.054416203	-3.386368932	-3.863143679	-2.382748871	-2.931177524	-3.051675701	-3.386093954	3.574483594
0	35.45454545	1.381818182	0.418181818	4.25E-07	0.124402133	0.374711343	1009.22154	1008.41909	0.13189578	-0.017022153	-0.248688615	-0.850608338	-1.470330803	0.088057623	-0.001794822	-0.106135502	-0.72072847	-1.697845053	0.111306775	0.006187751	-0.053968313	-0.440925468	-1.475303881	0.04426069	-0.002102332	-0.063547244	-0.417837016	-1.038422425	3.836363636	0.269090909	0.735454545	0.427090909	-0.022727273	-0.045454545	0.242727273	0.053636364	0.286363636	-0.477756422	-1.364180528	0.088057691	-0.001794138	-0.106128664	-0.720660102	-1.69716218	0.215414884	0.016662431	-0.087350316	-0.626949269	5.829329217
0	89.09090909	-1.059090909	-10.78181818	1.01E-06	0.317861802	0.198904693	742.87354	742.4337	1.031103242	0.972782169	0.759102613	0.230387563	-0.060252113	1.01496794	0.995280751	0.940491393	0.61000036	0.106155043	1.038033793	1.001443844	0.975736117	0.797697415	0.269149568	1.002159618	0.999985085	0.997689266	0.977050811	0.801779034	4.263636364	0.251818182	0.579090909	0.490818182	0.274545455	0.036363636	0.304545455	0.03	0.211818182	0.609187383	0.09852197	1.01496794	0.995280751	0.940491393	0.61000036	0.106155043	1.014961103	0.995212383	0.93980852	0.603251679	8.750028338
1	70.90909091	1.460909091	38.98181818	2.13E-07	0.107327201	0.343635174	1071.21034	1070.4954	-0.648253723	-0.989809858	-1.247866155	-1.87002857	-2.651121801	-0.745615852	-0.982342566	-1.105244039	-1.731461987	-2.801067086	-0.776886952	-0.981474472	-1.053659971	-1.450231039	-2.564164383	-0.804771183	-0.984744527	-1.062914258	-1.429008181	-2.145177391	3.490909091	0.252727273	0.744545455	0.419	-0.189090909	-0.181818182	0.214545455	-0.015454545	0.103636364	-1.49120658	-2.4923455	-0.745615852	-0.982342566	-1.105244039	-1.731461987	-2.801067086	-0.583845007	-0.959033181	-1.086832726	-1.646400134	4.370236667
1	44.54545455	2.367272727	7.272727273	1.42E-07	0.206763741	0.210628355	1034.05004	1033.44648	0.037198475	-0.527633033	-1.152602438	-1.76004066	-2.059286811	-0.002358375	-0.49688637	-0.968283388	-1.384747598	-1.935772138	0.080961561	-0.230992123	-0.783852345	-1.177868027	-1.785676074	-0.045996622	-0.495623538	-0.91151054	-1.018500555	-1.246989077	3.018181818	0.029090909	0.482727273	0.355727273	0.12	-0.172727273	0.180909091	-0.162727273	-0.274545455	-1.372144964	-1.951585025	-0.002358375	-0.49688637	-0.968283388	-1.384747598	-1.935772138	0.185067682	-0.220537323	-0.817432814	-1.365843766	5.076707576
1	70.90909091	1.876363636	38.98181818	1.42E-07	0.185731951	0.338182056	1050.19194	1049.5063	-0.648243723	-0.989709868	-1.246867154	-1.860127579	-2.56021271	-0.745607909	-0.98226314	-1.104450341	-1.723581303	-2.72747953	-0.776879008	-0.981395046	-1.052866273	-1.442350355	-2.490576827	-0.804762671	-0.984659421	-1.062063843	-1.420568633	-2.066739716	2.927272727	0.079090909	0.573636364	0.370090909	0.017272727	-0.3	0.208181818	-0.198181818	0.004545455	-1.48130559	-2.401436409	-0.745607909	-0.98226314	-1.104450341	-1.723581303	-2.72747953	-0.583835007	-0.958933191	-1.085833725	-1.636499143	4.370215387
0	80	1.285454545	17.06363636	4.25E-07	0.09070216	0.258688572	993.09664	992.44845	-1.648133734	-1.988610877	-2.235967163	-2.759317498	-2.969303619	-1.74510381	-1.977244639	-2.056407492	-2.386568418	-2.863163631	-1.776561296	-1.978226888	-2.022054379	-2.200514897	-2.715228238	-1.804099463	-1.97806634	-1.999794094	-2.019784201	-2.169532621	3.954545455	0.294545455	0.54	0.396	-0.057272727	-0.236363636	0.234545455	-0.126363636	0.217272727	-2.386431213	-2.863149905	-1.74510381	-1.977244639	-2.056407492	-2.386568418	-2.863163631	-1.583508879	-1.955680892	-2.054181294	-2.38634508	3.665955558
0	103.75	1.215625	26.89375	5.34E-13	0.386079669	0.349162929	1593.84604	1592.86743	0.351866066	0.011387123	-0.235987163	-0.759517478	-0.971301621	0.25489599	0.022753361	-0.056427492	-0.386768398	-0.865161633	0.223438641	0.02177248	-0.022060703	-0.20057814	-0.715860493	0.195900471	0.021932997	0.000199284	-0.019850425	-0.170194664	5.05625	0.54625	0.881875	0.4885625	-0.224375	0.0375	0.295625	0.198125	0.401875	-0.386631193	-0.865147907	0.254896126	0.022754728	-0.056413816	-0.386631662	-0.863795887	0.416490921	0.044317108	-0.054201293	-0.38654506	6.070466216
1	106.3636364	1.081818182	48.38181818	8.50E-07	0.173793529	0.315341804	980.17824	979.59267	2.936315746	2.461270278	1.846266802	1.239747161	0.939702968	2.92405875	2.495279751	2.031390484	1.61980136	1.106155043	3.007380332	2.761190455	2.215986028	1.828319223	1.271985749	2.911250494	2.499984754	2.088595045	1.986918689	1.802447014	4.090909091	0.124545455	0.741818182	0.421363636	-0.015454545	0.009090909	0.250909091	0.16	-0.103636364	1.633590761	1.100028561	2.924058818	2.495280435	2.031397322	1.619869728	1.106837917	2.984307573	2.75495831	2.180051594	1.633805119	11.00085582
1	97.27272727	1.273636364	42.29090909	6.38E-07	0.185008912	0.329757985	1125.28964	1124.58658	-0.648133834	-0.988611877	-1.235977163	-1.759417488	-1.97030262	-0.74510391	-0.977245639	-1.056417492	-1.386668408	-1.864162632	-0.776561327	-0.978227204	-1.022057541	-1.200546518	-1.715544365	-0.804099496	-0.978066671	-0.999797405	-1.019817313	-1.169863642	5.027272727	0.710909091	0.909090909	0.467363636	-0.441818182	-0.036363636	0.272727273	0.230909091	0.485454545	-1.386531203	-1.864148906	-0.745103842	-0.977244956	-1.056410654	-1.38660004	-1.863479759	-0.583508979	-0.955681892	-1.054191293	-1.38644507	4.370250715
0	61.81818182	0.893636364	-0.445454545	1.42E-07	0.380636714	0.106098171	1071.19504	1070.5284	-0.529165966	-0.972495272	-1.236275464	-1.778949909	-2.151104838	-0.652364941	-0.965674068	-1.056319726	-1.397481351	-1.967392608	-0.73834261	-0.973770112	-1.022542896	-1.209931516	-1.80441281	-0.695889779	-0.965155839	-0.999610903	-1.031033144	-1.276623076	4.381818182	0.399090909	0.814545455	0.443363636	-0.24	-0.209090909	0.237272727	0.024545455	0.18	-1.400081351	-1.992323878	-0.652364941	-0.965674068	-1.056319726	-1.397481351	-1.967392608	-0.583528879	-0.955880872	-1.056179296	-1.40614706	4.531386805
0	88.63636364	1.902272727	31.11363636	0	0.595970976	0.642243334	2262.64024	2261.26438	2.351855967	2.011286133	1.763003836	1.230481541	0.936790287	2.254892727	2.022720739	1.943246381	1.609979303	1.103185936	2.223437024	2.021756315	1.97777767	1.797807853	1.268221717	2.195897487	2.021903155	1.999900939	1.977173938	1.800808219	4.736363636	0.256363636	0.874090909	0.474772727	-0.120454545	-0.140909091	0.27	0.074545455	0.188181818	1.609303531	1.095566588	2.254892933	2.02272279	1.943266893	1.610184407	1.105234556	2.416480821	2.044216118	1.944789706	1.60345396	10.73727072
1	160	-0.723636364	64.72727273	3.83E-06	0.272926111	0.217696673	1003.25274	1002.62257	1.031113142	0.972881159	0.760091614	0.240188563	0.029657977	1.014971003	0.995311373	0.940797521	0.613052679	0.135809472	1.038035347	1.001459377	0.975891419	0.799248178	0.284435102	1.002162536	1.000014265	0.997980988	0.979960225	0.830114109	5.836363636	0.909090909	0.972727273	0.578454545	-0.508181818	0.263636364	0.312727273	0.475454545	0.69	0.613052679	0.135809472	1.014971071	0.995312057	0.940804359	0.613121047	0.136492346	1.014971003	0.995311373	0.940797521	0.613052679	9.750040517
1	73.33333333	1.644166667	25.45	3.66E-08	0.273956446	0.547305038	1031.17714	1030.57708	1.250973538	1.000192444	0.761903075	0.230569332	-0.061222931	1.181305371	1.014842055	0.942472683	0.610099856	0.105175995	1.149849532	1.013876263	0.976990297	0.79779167	0.268846029	1.153139142	1.017456845	0.999461077	0.977195496	0.801465795	3.65	-0.115833333	0.595833333	0.386333333	0.183333333	-0.191666667	0.244166667	-0.1275	-0.0725	0.609403521	0.09755459	1.18130544	1.014842739	0.94247952	0.610168224	0.105858868	1.215721012	1.01971475	0.942304113	0.603402814	8.747831707
1	73.125	2.4275	-2.4875	1.78E-13	0.512959775	0.442248236	1516.67424	1515.8005	1.250973538	1.000192444	0.761903075	0.230569332	-0.061222931	1.181305371	1.014842055	0.942472683	0.610099856	0.105175995	1.149849532	1.013876263	0.976990297	0.79779167	0.268846029	1.153139142	1.017456845	0.999461077	0.977195496	0.801465795	3.4	-0.2225	0.515	0.3778125	0.194375	-0.3	0.220625	-0.25125	-0.196875	0.609403521	0.09755459	1.18130544	1.014842739	0.94247952	0.610168224	0.105858868	1.215721012	1.01971475	0.942304113	0.603402814	8.747831707
[truncated: 19 more columns]
