# Supplementary material for: Prediction of antigenic peptides of SARS- CoV-2 pathogen using machine learning
Source: PeerJ Comput Sci. 2024 Oct 10;10:e2319. doi: 10.7717/peerj-cs.2319 (PMC11623221; doi:10.7717/peerj-cs.2319)
Supplement: Supplemental Information 3 [file peerj-cs-10-2319-s003.csv]

Sequence	Label
NVAKYTQLCQYLNTL	1
GDFSHSQLGGLHLLI	0
NTASWFTALTQHGKE	1
PQIITTHNTFVSGNC	1
ARDLSLQFKRPINPT	0
PQEHYVRITGLYPTL	1
IRSVYPVASPNECNQ	1
TDGNKIADKYVRNLQ	1
SMMGFKMNY	0
GAVILRGHLRIAGHHLGR	0
SIKWADNNCY	1
VLLFLAFVVF	1
TFEYVSQPFLM	1
AIGKIQDSLSSTASA	1
LYENQKLIANQFNSAI	0
PSARIVYTACSHAAV	1
VVEVVDKYFDCYDGG	0
QTVKPGNFNKDFYDF	0
ADAQSFLNRVCGVSA	1
HPTQAPTHL	0
QQESPFVMMSAPPAQ	1
FKELLVYAADPAMHA	0
MLAHAEETR	1
TYACWHHSIGFDYVY	0
FKNHTSPDVDLGDISG	0
YTELEPPCRFVTDTP	1
DRAMPNMLRIMASLV	1
INLVRDLPQGFSALE	1
YIIKLIFLWLLWPVT	0
YRFNGIGVTQNVLYENQK	0
NQLESKMSGKGQQQQ	1
TLACFVLAA	1
LVLVQSTQWSLFFFL	0
ALPQRQKKQQTVTLLPAADL	0
SSKLWAQCVQLHNDI	1
LNRNYVFTGYRVTKN	1
GFSALEPLVDLPI	1
GHVMVELVAELEGIQ	0
NTFTRLQSLENVAFN	1
FPNITNLCPFGEVFN	0
TLIVNSVLLFLAFVV	0
YCPRHVICTSEDMLN	0
REQIDGYVM	1
RVGARKSAPL	1
LRVESSSKLWAQCVQ	1
EDNQTTTIQTIVEVQ	1
TPGSSRGTSPARMAG	0
KNLREFVFKNIDGYF	0
TSYREAACCHLAKAL	0
LKSFTVEKGIYQ	1
VLYENQKLIANQFNS	1
DDNALAYYNTTKGGR	0
TLDSKTQSLLIVNNA	0
SLSSTASALGKLQDV	0
GTCGLVEVEKGVLPQ	1
IIGGAKLKALNLGET	0
ALVYDNKLKAHKDKS	1
EIKDTEKYCALAPNM	0
FASVYAWNRKRISN	1
KGVEAVMYMGTLSYE	0
LPIGINITRFQTLLA	1
SAPHGVVFLHVTYVP	0
KDEDDNLIDSYFVVK	0
VLLILMTARTVYDDG	0
HEETIYNLL	1
RMAGNGGDAALALLL	0
KGKYVQIPTTCANDP	1
KHITSKETLYCIDGA	0
DYLVSTQEFRYMNSQ	0
IYTELEPPCRFVTDT	1
LTGIAVEQDKNTQEV	1
TPLGIDLDEWSMATY	1
YLASGGQPITNCVKM	1
FLAFVVFLL	1
WESGVKDCVVLHSYFTSDYYQLYSTQLSTDTGVEHVTF	1
GLPYGANKDGIIWVA	0
QLLFVVEVVDKYFDC	0
KFPRGQGVPI	0
LKALNLGETFVTHSK	0
LYLQYIRKL	1
DGARRVWTLMNVLTL	0
VFCTVNALPETTADI	0
LYIIKLIFLW	1
SAQCFKMFYK	0
KEEVKPFITESKPSV	0
RSRNSSRNL	1
FQTRAGCLIGAEHVN	1
KSAGFPFNKW	1
FVIRGDEVRQIAPGQ	1
TQAFGRRGPEQTQGN	0
LKFPRGQGVPINTN	1
SFELLHAPATVCGPK	0
IAATRGATV	1
PFMIDVQQWGFTGNL	0
LCNSQTSLRCGACIR	0
NLGMPSYCTGYREGY	0
VTWFHAIHVSGTN	1
TECSNLLLQYGSFCTQL	1
STVKNYFITDAQTGS	0
SSNFGAISSVLNDIF	1
ATVQSKMSDVKCTSV	0
GNKIADKYVRNLQHR	0
PLVRKIFVDGVPFVV	0
SSSEAFLIGCNYLGK	0
SSSDNIALL	1
IKNFKSVLYYQNNVF	1
IMTWLDMVDTSLSGF	1
SNLKPFERDISTEIYQA	1
WADNNCYLATALLTL	0
KPREQIDGYVM	0
TNVYADSFVIRGDEV	1
FPLTSFGPL	1
YQTSNFRVQPTESIVRFPNI	1
CVNCDTFCAGSTFIS	0
LACYNGSPSGVYQCA	0
GCVIAWNSNNLDSKV	0
SGRWVLNNDYYRSLP	0
KYWDQTYHPNCVNCL	0
SIFSRTLETAQNSVR	0
GCLIGAEHVNNSYEC	0
NLPFKLTCATTRQVV	1
GYKKPASRELKVTFF	1
KGVITHDVSSAINRP	1
NLGGAVCRHHANEYR	1
NKHADFDTWFSQRGG	1
TLAVPYNMRVIHFGA	1
QTNSHRRARSVASQS	1
GMWKGYGCSCDQLRE	0
TKAYNVTQAFGRRGPEQTQG	1
EHIVYGDFSHSQLGG	0
QLSSNFGAISSVLND	0
LEQWNLVIGF	0
MYSVMLTNDNTSRYW	0
QPSVGPKQASLNGVT	0
INITRFQTL	0
PKEITVATSRTLSYYKL	1
NLSDRVVFV	1
FLAFVVFL	1
HVVGPNVNK	0
EVTTTLEETKFLTEN	0
MPYFFTLLL	1
KLPDDFTGC	0
DKAFQLTPIAVQMTK	1
LNDLCFTNVYADSFV	1
SSAKSASVYYSQLMC	1
VYQLRARSVSPKLFI	1
DSYYSLLMPILTLTR	0
QYELKHGTFTCASEY	0
LVDFQVTIAEILLII	0
QHEETIYNLLKDCPA	1
NLHPDSATLVSDIDI	0
YYLGTGPEAGLPYGA	1
NVFAFPFTIY	0
YGADLKSFDLGDELG	0
YYNTTKGGRFVLALL	1
NFYGPFVDRQTAQAA	1
LSDTLKNLSDRVVFV	0
HLMSFPQSAPHGVVF	1
TLVKQLSSNFGAISSVLNDI	1
YNYKLPDDFTGCVIAWNSNN	0
KLVSSFLEMKSEKQV	1
SAALQPEEEQEEDWL	0
KNNKSWMESEFRVYS	0
QVILLNKHIDAYKTF	1
ILCIMSDRDLYDKLQ	0
TFSVLACYNGSPSGV	1
TWLTYTGAI	1
CTFLLNKEMYLKLRS	1
VVFDEISMATNYDLS	0
MFHLVDFQVTIAEILLIIMRTFKVSIWNLDY	1
SNLLLQYGSF	1
NSVRVLQKAAITILD	1
NCTEVPVAIHADQLT	1
YSGQSTQLGIEFLKR	1
YYRRATRRIRGGDGKMK	1
LYVKPGGTSSGDATT	1
EPEEHVQIHTIDGSS	0
QALNTLVKQLS	1
DNVYIKNADIVEEAK	0
YDHVISTSHKLVLSV	0
TRDIASTDTCFANKH	1
QGVPINTNSSPDDQI	1
VINGDRWFL	1
SIGFDYVYNPFMIDV	1
GAGAALQIPFAMQMA	0
GVGGKPCIKVATVQS	1
NRYFRLTLGVYDYLV	1
RLIDAMMFT	0
EVQIDRLITGRLQSL	0
VSLAIDAYPLTKHPN	0
IQDSLSSTASALGKLQD	1
NFKNLREFVFKNIDG	0
QGLNGYTVEEAKTVL	0
QFKHLIPLMYKGLPW	0
VLYNSASFSTFKCYGVSPT	1
PVTLACFVLAAVYRI	0
KMFDAYVNT	1
KPRQKRTATKAYNVT	1
EGNCDTLKEILVTYN	0
NLAPFFTFKCYGVSPTKL	1
HLVDFQVTIA	1
PFERDISTEIYQAGSTPC	0
TKPVETSNSF	0
NGVEGFNCYFPLQSYGFQ	1
YKNTCDGTTFTYASA	0
FFASFYYVWKSYVHV	0
QVHGNAHVASCDAIM	1
GVFVSNGTHWFVTQRNF	1
SYQTQTNSPRRARSVASQSI	0
KLQSSQAWQPGVAMP	1
PIKDFGGFNFSQILP	0
QFAPSASAFF	1
STASALGKLQDVVNQ	1
SEAARVVRSIFSRTL	1
GTHWFVTQRNFYEP	1
RDGCVPLNIIPLTTA	1
ELWAKRNIKPVPEVK	0
KWDLIISDMYDPKTK	1
LALLLLDRLNQLESK	1
QWLPTGTLLVDSDLN	1
VTQNVLYENQKLIANQ	0
CAYCCNIVNVSLVKP	1
ASFRLFARTRSMWSFN	1
ERSGARSKQRRPQGL	1
LPKGFYAEGSRGGSQ	0
CRHHANEYRLYLDAY	0
SGFAAYSRYRIGNYKLNTDH	0
VDTVSALVYDNKLKA	1
ICGDSTECSNLLLQY	1
QALNTLVKQLSSNFG	1
TGKIADYNYKLPDDF	0
YVTQQLIRAAEIRAS	0
VDTANPKTPKYKFVR	0
YLATALLTLQQIELK	1
LREVRTIKVFTTVDN	0
FARTRSMWSFNPETN	1
TPKDHIGTRNPANNA	0
DEEEGDCEEEEFEPS	0
QYIDIGNYTV	0
LFIRQEEVQELYSPI	1
YAWNRKRISNCVADYSVLYNSASFSTFKCYGVSPTKLNDLCFT	1
PTGTLLVDSDLNDFV	0
LATCELYHYQECVRG	0
CMTSCCSCLKGCCSC	0
LLQFAYANRNRFLYIIKLIFLWLLWPV	1
LGQSKRVDFCGKGYH	0
CLKLSHQSDIEVTGD	0
PITNCVKMLCTHTGT	0
RKHTTCCSLSHRFYR	0
NYKLNTDHSSSSDNI	0
SVYAWNRKRISN	1
LHPTQAPTHLSVDTK	1
NRNRFLYIIKLIF	1
TIFKDASGK	0
NLGVDIAANTVIWDY	1
FTPLVPFWI	1
DAAMQRKLEKMADQA	0
AGCLIGAEHVNNSYECDIPIGAGICASYQTQTNSPRRARSVAS	1
NGLTVLPPLLTDEMIA	0
VYSVIYLYL	1
LPLVSSQCVNLTTRTQLP	0
VRSIFSRTLETAQNS	0
YQKVGMQKYSTLQGP	0
CRMNSRNYIAQVDVV	0
NRNRFLYIIKLIFLWLLWPV	0
KVNSTLEQYVFCTVN	1
TTRTQLPPA	0
FKTEGLCVDIPGIPK	0
YTSALLAGTITSGWT	1
KHLIPLMYKGLPWNV	0
AYSNNSIAIPTNFTI	1
IGVTQNVLYENQKLI	0
EGYAFEHIVYGDFSH	1
KMNYQVNGYPNMFIT	0
KAYNVTQAF	1
YINVFAFPFTIYSLL	1
MPASWVMRI	1
VPINTNSSPDDQIGY	1
LTQHGKEDLKFPRGQ	0
TYYLFDESGEFKLAS	0
VGYQPYRVV	1
TECSNLLLQYGSFCT	1
SQPFLMDLEGKQGNFKNLREFVFK	0
KQIYKTPPIKDF	1
AYNMMISAGFSLWVY	0
RQKRTATKA	0
VRSIFSRTL	1
AQCVQLHNDILLAKD	0
TTEMLAKALRKVPTD	1
VVATVQEIQLQAAVG	1
RELKVTFFPDLNG	1
SVLYNSASF	1
LVYFLQSI	0
SYFIASFRL	1
LTDEMIAQY	1
WKCRSKNPLLYDANY	1
SYFIASFRLFA	1
MNVAKYTQLCQYLNT	0
YENQKLIANQFNSAI	0
RVRQALLKT	0
LVQMAPISAM	0
KKKKADETQALPQRQKK	0
LTLQQIELKFNPPAL	0
FLPFFSNVTWFHAI	1
KVVSTTTNIVTRCLN	1
FAVSKGFFKEGSSVE	1
PQGTTLPKGFYAEGSRG	0
IVDSVTVKNGSIHLY	0
GFQPTNGVGYQPYRV	1
RVDGQVDLFRNARNG	0
VVTTKIALK	1
TQLPPAYTNSFTRGVYY	1
FSQILPDPSKPSKR	1
GVDIAANTVIW	1
SVASQSIIAYTMSLG	0
YIDIGNYTVSCLPFT	1
KSAFYILPSIISNEK	0
NNELSPVALRQMSCA	0
KEMYLKLRSDVLLPL	1
LYLDAYNMM	0
KVEAEVQIDRLITGRL	1
PLQSYGFQPTNGVGYQPYRV	0
WFSLELQDHNETCHA	0
VLQLPQGTTLPKGFYA	1
SFPQSAPHGVVF	1
NQKLIANQFNSAIGK	1
ASGNLLLDKRTTCFS	1
VTWFHAISG	1
GTITVEELKKLLEQW	1
IGEYTFEKGDYGDAV	1
TAAKLMVVIPDYNTY	1
NKVTLADAGFIKQYG	1
EFSSNVANYQKVGMQ	0
NFGDQELIRQGTDYKHWPQIAQF	1
PQFKDNVIL	1
LKKSLNVAKSEFDRD	0
AQVLSEMVM	0
SWQTGDFVKATCEFC	1
YGANKDGIIWVATEG	0
LIGDCATVHTANKWD	0
GGIAIAMACLVGLMWLS	0
TTYPGQGLNGYTVEE	1
ADAGFIKQYGDCLGDIAA	1
TIIQTIVEVQPQLEM	1
LNGNWYDFGDFIQTT	0
VIAWNSNNLDSKVGG	1
QMSCAAGTTQTACTD	1
SGVPVVDSYYSLLMP	0
DWSYSGQSTQLGIEF	1
YYRSLPGVFCGVDAV	1
TTIAKNTVK	0
MNYQVNGYPNMFITR	0
IRGDEVRQIAPGQTG	1
DNLIDSYFVVKRHTF	0
TNVYADSFVIRGDEV	0
QGNFKNLREFVFKNIDG	1
AVGRDQNNVGPKVYP	1
VIKTLQPVSELLTPL	1
TIFKDASGK	1
WESGVKDCV	1
RVAGDSGFAAY	1
KVGGNYNYLYRLFRKS	1
QVTIAEILLIIMRTF	0
KQGDDYVYLPYPDPS	0
TTTLNGLWLDDVVYC	1
FPNITNLCPFGEVFNATRFA	0
DGCNSSTCMMCYKRN	0
NAGDYILANTCTERL	0
KHGTFTCASEYTGNY	0
VHNQDVNLHSSRLSF	1
SRVLGLKTL	1
LLNKHIDAYK	0
LLSKGRLIIRENNRV	1
STPCNGVEGFNCYFP	0
NQRNAPRITFGGPSDSTG	1
FGGVSVITPGTNTSN	0
IRENNRVVISSDVLV	0
QLIRAAEIRASANLAATKM	1
SSANNCTFEYVSQPFL	0
GIIWVATEGALNTPK	0
NETLVTMPLGYVTHG	1
RARTVAGVSICSTMT	1
GSNQNGERSGARSKQ	0
FVDGVPFVV	1
LTSIKWADNNCYLAT	0
RLNEVAKNLNESLID	0
SLKELLQNGMNGRTI	0
IVGVALLAVFQSASK	0
KYVQIPTTCANDPVG	1
NSASFSTFK	1
KGDYGDAVVYRGTTT	0
SSSEAFLIGCNYLGK	1
HSSGVTRELMRELNG	0
TVATSRTLSY	1
QQTTLKGVEAVMYMG	1
AKLLHKPIVWHVNNA	0
ITFDNLKTLLSLREV	0
IAMACLVGL	1
ITEEVGHTDLMAAY	1
HNESGLKTILRKGGR	1
TVATSRTLSY	0
AIVMVTIMLCCMTSCC	0
SAYENFNQHEVLLAP	0
FPNITNLCPFDEVFNATRFA	0
FLPRVFSAV	1
GFIQQKLALGGSVAI	1
LLWPVTLACFVLAAV	0
AMDTTSYREAACCHL	1
SWMESEFRVYSSANNCTFEY	1
GGNYNYLYRLFRKSNLKPFERDISTEIYQAGSTPC	1
NKLCEEMLDNRATLQ	0
NFRVQPTESI	0
QGFSALEPLVDLPIG	1
IAMACLVGLMWLSYF	0
SSFKWDLTAFGLVAE	0
GGGVAGALNKATNNA	0
SVLNDILSR	1
IQKEIDRLNEVAKNL	0
AAITILDGISQYSLR	1
APSASAFFG	1
KPFLNKVVSTTTNIV	1
FSNVTWFHAIHVSGT	1
AYVNTFSSTF	0
TKGSLPINVIVFDGK	0
EPLVDLPIGINITRF	1
FGDFIQTTPGSGVPV	1
YIWLGFIAG	1
SIIIGGAKLKALNLG	0
QLSEISMDNSPNLAW	0
MTYGQQFGPTYLDGA	0
TLACFVLAAVYRINWITGGI	0
EASFNYLKSPNFSKL	1
VQVTCGTTTLNGLWL	1
PLLTDEMIAQYTSAL	1
NAACRKVQHMVVKAA	1
VSPTKLNDLCFTNVY	1
YVLMDGSIIQFPNTY	0
IEVNSFSGY	1
SALEPLVDLPIGINITRFQT	0
FAPSASAFFGMSRIG	0
SLQSCTQHQPYVVDD	0
QLYSTQLSTDTGVEH	0
TNLVKNKCVNFNFNGLTGTG	1
RNRFLYIIKL	1
NTSRYWEPEFY	1
RSYLTPGDSSSGWTAGAA	0
NLVRDLPQGFSALEP	1
CGTGTSTDVVYRAFD	1
IALKGGKIVNNWLKQ	0
TTDPSFLGRYMSALN	1
GTTEMLAKALRKVPT	0
FLTWICLLQFAYANR	0
GDCEEEEFEPSTQYEY	1
TLACFVLAAVYRINW	1
VCGMWKGYGCSCDQL	0
LKSFTVEKGIYQTSN	1
HSSGVTRELMRELNG	1
PYIVGDVVQEGVLTA	1
CQYLNTLTLAVPYNM	0
KGIYQTSNFRVQP	1
TLADAGFIKQYGDCL	1
NSSPDDQIGYY	1
PFKLTCATTRQVVNV	1
SSNFGAISSVLND	1
ADLKSFDLGDELGTD	1
VPMEKFKTL	1
GSEHSLAEY	1
IRGWIFGTTLDSKTQSLLIV	0
AAKAYKDYLASGGQP	0
EVTPSGTWLTYTGAI	1
SNKKFLPFQQFGRDI	1
RVVTTFDSEYCRHGT	0
VVLSFELL	1
SYQTQTNSPRRAASVA	1
LLDQALVSDVGDSAE	1
EEDWLDDDSQQTVGQ	0
VRTIKVFTTVDNINL	1
MMFVKHKHAFLCLFL	0
QSYGFQPTNGVGYQP	0
QYEYGTEDDYQGKPL	0
PMDSTVKNYFITDAQ	0
SNGTITVEELKKLLE	0
QIAPGQTGK	1
YGADLKSFDLGDELG	1
GTITSGWTF	1
THWFVTQRNFYEPQIIT	0
FNSTYASQGLVASIK	1
YMNSQGLLPPKNSID	0
ISLAGSYKDW	1
NSSPDDQIGYYRRAT	0
EGVEFLRDGWEIVKF	1
SDKFTDGVCLFWNCN	0
VPHVGEIPVAYRKVL	0
GFFTYICGFIQQKLA	0
HTNCYDYCIPYNSVT	0
VNCDTFCAGSTFISD	1
SYREAACCHLAKALN	0
VPTDNYITTYPGQGL	0
LAKHCLHVVGPNVNK	0
QLSLPVLQV	0
GNFKVTKGKAKKGAW	1
PDKVFRSSVLHSTQD	1
LQQLRVESSSKLWAQ	0
SALEPLVDLPIGINI	1
SELLTPLGIDLDEWS	0
MFVFLVLLPLVSSQC	1
FSQILPDPSKPSK	1
CVLAAECTIFKDASG	1
DMYDPKTKNVTKEND	0
NYLYRLFRKSNLKPF	1
SVITPGTNTSNQVAVL	0
GNYTVSCLPFTI	1
VLQVRDVLV	1
SVAIKITEHSWNADL	0
YQPYRVVVLSFELLHAP	0
VRDPQTLEILDITPC	0
ELDKYFKNHTSPDVD	0
IYSTAALGVLMSNLG	1
WTAGAAAYY	1
VLGSLAATV	1
ALGVLMSNL	0
CFSTASDTYACWHHS	1
KRTTCFSVAALTNNV	1
ELSRVLGLKTLATHG	1
VTDVTQLYL	1
KESVQTFFKLVNKFL	0
YTVELGTEV	1
DSFVIRGDEVRQIAP	0
LNDFNLVAMKYNYEP	1
NTSNQVAVLYQDVNCTEV	0
TCFSTASDTYACWHH	0
GGVTRDIASTDTCFA	1
QYGRSGETLGVLVPH	0
IITTVAAFHQECSLQ	0
AYKIEELFYSYATHS	0
KNIDGYFKIYSKHTPIN	1
RFYFYTSKTTVASLI	1
VDGQVDLFRNARNGV	1
QTTETAHSCNVNRFN	0
FPLKLRGTAV	1
PFLGVYHKNNKSWME	1
MFVFLVLLPLVSSQCVNL	0
HVVGPNVNK	1
DLTKPYIKWDLLKYD	0
SGWTAGAAAYYVGYLQ	0
QLPQGTTLPK	1
GFMGRIRSVYPVASP	1
SGKGQQQQGQTVTKK	0
LLSVLQQLRVESSSK	1
GDSAEVAVKMFDAYV	1
FPLNSIIKTIQPRVE	1
FDKFKVNSTLEQYVF	0
TQVVDMSMTYGQQFG	1
FVRATATIPI	1
YDYLVSTQEFRYMNS	0
FAMQMAYRFNGIGVTQNVLYENQKL	0
QQLPETYFTQSRNLQ	1
NDKACPLIAAVITRE	1
SASAFFGMSRIGMEVTPSGTWLTYT	1
LPQGTTLPKGFYAEGSRGGS	1
MFVFLVLLPLVSSQCVNLTTRTQLP	0
EEVGHTDLMAAY	1
FHPLADNKFALTCFSTQF	1
ELDSFKEELDKYFKN	0
GIITTVAAFHQECSL	1
NCDTLKEILVTYNCC	0
TSNQVAVLYQDVNCT	1
MTKTSVDCTMY	0
SAVKLQNNELSPVAL	1
DGVCLFWNCNVDRYP	0
KGAWNIGEQKSILSP	1
HLYLQYIRK	0
HNMLKTVYSDVENPH	1
AFVTNVNASSSEAFL	0
TKIKPHNSHEGKTFY	0
TMLFTMLRK	1
QDLFLPFFSNVTWFH	1
RLISMMGFK	0
YLASGGQPI	0
YLPYPDPSRILGAGC	0
LKALNLGETFVTHSK	1
YTPHTVLQAVGACVL	0
AEVQIDRLITGRLQS	0
LPDPSKPSKRSFIEDLLF	0
RATRRIRGGDGKMKD	1
LLKEPCSSGTY	1
LGDIAARDLICAQKFNGL	0
TCDGTTFTYASALWE	0
KYEQYIKWPWYIWLGFIA	1
AIVSTIQRKYKGIKI	1
RLITGRLQSL	0
VDYGARFYFYTSKTT	0
RTQLPPAYTNSFTRG	0
EWKFYDAQPCSDKAY	1
AFACPDGVKHVYQLR	0
KAHFPREGVFVSNGTHWFVT	1
VIPTITQMNL	1
IKLLGVGGKPCIKVA	0
NVVCKTCGQQQTTLK	0
LSVDTKFKTEGLCVD	0
VFQTRAGCLIGAEHV	0
VCLSGLDSLDTYPSL	1
NICQAVTANVNALLS	1
STTTNIVTR	1
ADIVVFDEISMATNY	0
EFCGTENLTKEGATT	0
VSQPFLMDLEGKQGNF	0
SLIYSTAALGVLMSN	0
FKFVCDNIKFADDLN	0
YFKIYSKHTPINLVRD	1
SLFFFLYENAFLP	1
EGVLTAVVIPTKKAG	1
CLIGAEHVNNSYECD	0
VAVKMFDAYVNTFSS	1
GLTVLPPLL	1
TLKSFTVEKGIYQTSNF	1
RAKHYVYIGDPAQLP	0
MLLEKCDLQNYGDSA	0
PLKSATCITRCNLGG	0
STQYEYGTEDDYQGK	0
ATIPIQASL	1
YSLLMPILTLTRALT	0
EPKLGSLVVRCSFYE	0
EVVLKKLKKSLNVAK	0
TTLPVNVAF	1
RLNEVAKNL	0
ITDAQTGSSKCVCSV	0
NLKPFERDISTEIYQ	1
TVLLKEPCSSGTYEG	0
MRIMTWLDMVDTSLS	1
AYVDNSSLTIKKPNE	0
PGSSRGTSPARMAGN	0
TWLTYTGAI	0
YKLDGVVCTEIDPKL	0
AEVAVKMFDAYVNTF	0
DQELIRQGTDYKHWPQI	0
KYLYFIKGLNNLNRG	0
RSMWSFNPETNILLN	1
GKYEQYIKW	0
SATCITRCNLGGAVC	1
DEGNCDTLKEILVTY	0
ESGLKTILRKGGRTI	0
HRRARSVASQSIIAY	1
SIIAYTMSLGAENSVAYSNNSIAI	0
CASYQTQTNSPRRARSVASQ	0
SLGAENSVAYSNNSI	0
ASCTLSEQLDFIDTK	1
QWNLVIGFLF	0
LTLTRALTAESHVDT	1
VQIHTIDGSSGVVNP	1
STSHKLVLSVNPYVC	1
ATEGALNTPKDHIGTRN	0
PDMFLGTCRRCPAEI	0
DGFMGRIRSVYPVAS	0
DDSEPVLKGVKLHYT	0
SHFVNLDNLRANNTK	1
HSIGFDYVY	0
ARLTPCGTGTSTDVV	1
TVQEIQLQAAVGELL	1
AENSVAYSNNSIAIP	1
NCQEPKLGSLVVRCS	1
QDVVNQNAQALNTLV	1
FLTENLLLYIDINGN	0
IAWNSNNLDSKVGGN	1
LLTNMFTPLIQPIGA	1
THWFVTQRNFYEPQIIT	1
VRQALLKTVQFCDAM	0
FIEDLLFNKVTLADA	1
IKACVEEVTTTLEET	0
PGTAVLRQWLPTGTL	0
FSSTFNVPMEKLKTL	1
QTGSSKCVCSVIDLL	1
GSIHLYFDKAGQKTY	1
RPDTRYVL	1
YQTSNFRVQPTESIVRFPNITNLCP	0
YNGYLTSSSKTPEEH	0
STKPVETSNSFDVLK	1
SYFTSDYYQLYSTQL	1
KKKADETQALPQRQK	0
TLIVNSVLLF	1
HADQLTPTWRVYSTGSNVFQTRAG	0
ITDVFYKENSY	1
AIHADQLTPTWRVYS	1
ECVLGQSKRVDFCGKG	0
QILPDPSKPSKRSFI	0
GTTQTACTDDNALAY	1
AHISTIGVCSMTDIA	0
YFMRFRRAF	0
PVYSFLPGVYSVIYL	1
PGTAVLRQWLPTGTL	1
QTTTIQTIVEVQPQL	0
PKKSTNLVKNKCVNF	0
KPPISFPLCANGQVF	1
ETKAIVSTIQRKYKG	0
NSSRNSTPGSSRGTS	0
RSRNSSRNSTPGSSR	0
RYRIGNYKL	0
YNLLKDCPAVAKHDF	0
GEYSHVVAFNTLLFL	0
QEEVQELYSPIFLIV	0
GYYRRATRRIRGGDG	1
LSLREVRTIKVFTTV	0
FVCDNIKFA	1
ALSKGVHFV	0
SKVGGNYNYLYRLFRKSNLKPFERD	1
NASFDNFKFVCDNIK	0
MFVFLVLLPLVSSQCV	0
GDQELIRQGTDYKHW	1
QPYRVVVLS	1
SCTQHQPYVVDDPCP	0
DAYYRARAGEAANFC	0
EVKILNNLGVDIAAN	0
QIPFAMQMAYRFNGI	0
SKVGGNYNYLYRLFRKS	1
FKDQVILLNKHIDAY	1
MSDVKCTSV	1
ESIVRFPNI	0
VPYCYDTNVLEGSVA	1
NEKCSAYTVELGTEV	0
AVEQDKNTQEVFAQVKQ	0
ECVLGQSKRVDFCGKGYHLM	0
YALVYFLQSINFVRI	0
SLTYSTAAL	1
FITDAQTGSSKCVCS	0
CEFQFCNDPFLGVYYHKNNK	0
FRLFARTRSMWSFNP	0
LLDRLNQLESKMSGK	1
IKVATVQSKMSDVKC	1
QALPQRQKKQQTVTL	1
LTLGVYDYLVSTQEF	0
SGVTRELMRELNGGA	0
PFLGVYYHKNNKSWM	1
LPIDKCSRIIPARAR	1
GIAVEQDKNTQEVFA	0
LKHFFFAQDGNAAIS	1
EYKGPITDVFYKENS	1
PALRLVDPQIQLAVT	1
TPGSSRGTSPARMAG	1
AIPINFTISV	1
NHDLYCQVHGNAHVA	0
RIRGGDGKMKDLSPR	0
HNWNCVNCDTFCAGS	1
SETKCTLKSFTVEK	1
LQAGNATEVPANSTV	1
FNKVTLADAGFIKQY	1
NSPRRAASVASQ	1
TKDVVECLKLSHQSD	1
VNIQKEIDRLNEVAKNL	1
EPQIITTDNTFVSGN	1
LRANSAVKLQNNELS	0
KSATCITRCNLGGAV	0
NKIADKYVRNLQHRL	1
VNGLTSIKWADNNCY	0
FTTAPAICHDGKAHF	0
HAASGNLLLDKRTTC	1
ARFYFYTSKTTVASL	1
YNSASFSTFKCYGVS	1
DSTLIGDCATVHTAN	1
DAALALLLLDRLNQL	0
DSGFAAYSRYRIGNY	0
VLSEMVMCGGSLYVK	0
AFLPFAMGIIAMSAF	0
TPGSGVPVVDSYYSL	0
LFVAAIFYLITPVHV	0
SNQVAVLYQDVNCTEVPVAI	0
YENQKLIANQF	1
GYLQPRTFL	1
LYENAFLPFAMGIIA	0
STIAYTMSL	1
RRIRGGDGKMKDLSP	1
KFVCDNIKFADDLNQ	0
KTFPPIEPK	1
KLVNKFLALCADSII	0
YLPYPDPSRIL	1
SVFNICQAVTANVNA	1
LEGIQYGRSGETLGV	0
RSKNPLLYDANYFLC	0
HSLAEYHNESGLKTI	1
TWFHAIHVSGTNGTK	0
EQDKNTQEVF	0
FGTTLDSKTQSLLIVNN	0
SRSRNSSRNSTPGSS	0
LTSHTVMPL	1
TTEILPVSMTKTSVD	1
SPIQYIDIGNYTVSC	0
AGTITSGWTFGAGAA	0
VVYRGTTTY	0
YPKCDRAMPNMLRIM	0
NGVEGFNCYFPLQSYGFQPT	1
VLVRGFGDSVEEVLS	1
QTTIIQTIVEVQPQL	1
FLAFVVFLLVTLAIL	1
TKFKTEGLCVDIPGI	0
IPIQASLPFGWLIVG	0
GTSPARMAGNGGDAA	1
TNVYADSFVIRGDEVRQ	0
LNVPLHGTILTRPLL	0
FGGFNFSQILPDPSK	1
FLNRVCGVSAARLTP	1
ARLYYDSMSY	1
STDVVYRAFDIY	0
KSHNIALIWNVKDFM	0
QSTQWSLFFFLYENA	0
ASKKPRQKRTATKAY	1
VSELLTPLGIDLDEW	1
RRCPAEIVDTVSALV	0
KKVDGVVQQLPETYF	0
ISDEFSSNVANYQKV	0
GVDAVNLLTNMFTPL	0
LEGYAFEHIVYGDFS	0
GSEYDYVIFTQTTET	0
FFSNVTWFHAIHVSG	1
NMMVTNNTFTLKGGA	1
RKSAPLIELCVDEAG	0
QELIRQGTDYKHWPQIAQFA	1
VLIMLIIFWFSLELQ	1
AGEAANFCAL	1
EMLDNRATLQAIASE	1
VLQLPQGTTL	1
NSVAYSNNSIAIPTN	0
SLYVNKHAFHTPAFD	1
LLNKHIDAYKTFPPT	0
DGVYFASTEK	1
DNALAYYNTTKGGRF	1
GDQFKHLIPLMYKGL	0
HTTDPSFLGRYMSAL	0
TSSGDATTAY	1
MIAQYTSAL	1
SHNIALIWNVKDFMS	0
GGDGKMKDLSPRWYF	0
AATKMSECVLGQSKR	1
ALLAVFQSASKIITLKKRWQ	0
DGVYFASTEKSNIIR	1
QKLIANQFNSAIGKI	0
APRITFGGP	1
LTQYNRYLALYNKYK	0
PAMHAASGNLLLDKR	1
PLNSIIKTIQPRVEK	0
TLEPEYFNSVCRLMK	1
SKHTPINLVRDLPQG	1
SQLGGLHLLIGLAKR	0
NVGPKVYPIILRLGS	1
VAMKYNYEPLTQDHV	1
MFHLVDFQVTIAEIL	1
FQPTNGVGY	1
KVLNEKCSAYTVELG	1
NLGGAVCRHHANEYR	0
ETLKATEETFKLSYG	0
EPEFYEAMYTPHTVL	0
VNLKQLPFFYYSDSP	0
RIMASLVLARKHTTC	1
FKSVLYYQNNVFMSE	1
CAGSTFISDEVARDL	0
LLSDLQDLKWARFPK	0
VVLKTGDLQPLEQPT	0
YQPYRVVVLSFELLHAPATV	0
AYANSVFNI	1
GKPVPYCYDTNVLEG	1
KCDRAMPNMLRIMAS	1
IIWVATEGA	0
QFAYANRNRFLYIIKLI	0
VMCGGSLYV	1
GVQIPCTCGKQATKY	0
ATSRTLSYYKLGASQ	0
KKKKADETQALPQRQ	0
CASYQTQTNSPRRAR	0
LSFKELLVYA	1
HTSPDVDLGDISGIN	1
YSTAALGVLMSNLGM	0
QKLLKSIAATRGATV	1
TDLMAAYVDNSSLTI	0
APHGVVFLH	0
YSDVENPHLMGW	1
NCVNCDTFCAGSTFI	0
NLSKSLTENKYSQLD	1
KVTKGKAKKGAWNIG	0
QIDRLITGRLQSLQT	0
LSRVLGLKTLATHGL	1
IVNVSLVKPSFYVYS	0
PERTCCLCDRRATCF	0
SRIIPARARVECFDK	1
LLIGLAKRFKESPFE	0
GSCGSVGFNIDYDCV	0
LQIPFAMQM	0
AIDAYPLTK	1
IQWMVMFTPLVPFWI	1
RRGPEQTQGNF	1
VLSFCAFAVDAAKAY	0
NFVFPLNSIIKTIQP	0
FSTGVNLVAVPTGYV	1
FNFSQILPDPSKPSK	0
GSLAATVRLQAGNAT	0
VLYQPPQTSITSAVL	0
LQKEKVNINIVGDFK	0
TNYDLSVVNARLRAK	0
PDTRYVLMDGSIIQF	0
KDWSYSGQSTQLGIE	0
VEIIKSQDLSVVSKV	1
VTPSGTWLTYTGAIK	0
APGQTGVIA	1
LQGPPGTGKSHFAIG	1
MIAQYTSAL	0
QFAYANRNRFLYIIKLI	1
VRDLPQGFSALEPLV	0
EGVEFLRDGWEIVKF	0
LKFPRGQGVPINTNSSP	0
CVSTSGRWVLNNDYY	1
QKKQQTVTLLPAADL	1
GAEHVNNSYECDIPIGAG	0
DALFAYTKRNVIPTITQMNLKY	0
AEILLIIMRTFKVSI	0
FIKQYGDCLGD	1
TITVNVLAWLYAAVI	0
ASYQTQTNSHRRARS	1
AVEQDKNTQEVFAQV	0
AMYTPHTVL	0
SKVVKVTIDYTEISF	1
EGSVKGLQPSVGPKQ	1
EHVTFFIYNKIVDEP	0
TSNEVAVLY	1
YNYKLPDDFTGCVIAW	0
MPTTIAKNTV	1
KKNNLPFKLTCATTR	1
PFNDGVYFASTEKSN	0
VLQQLRVESSSKLWA	1
QNNELSPVALRQMSC	1
RYLALYNKYKYFSGA	1
KLNDLCFTNVYADSFV	0
SYGIATVREVLSDRE	0
GVTRDIASTDTCFAN	0
EVLSEARQHLKDGTC	1
GKIQDSLSSTASALGKL	0
KVLLRKNGNKGAGGH	0
HLAKALNDFSNSGSD	0
QGFSALEPLVDLPIGIN	0
CMTSCCSCLKGCCSCGSCCKFDEDD	0
TSGWTFGAGAALQIPFAM	0
GDFSHSQLGGLHLLI	1
HITSKETLYCIDGAL	0
NYVFTGYRVTKNSKV	1
AYSNNSIAIPTNFTI	0
ILLNKHIDAYKTFPP	0
QTACTDDNALAYYNT	1
YFLQSINFV	1
TIGVCSMTDIAKKPT	1
SARHINAQVAKSHNI	1
SLIDLQELGKYEQYI	1
VLNNDYYRSLPGVFC	1
LGVYHKNNKSWMESE	0
YDSMSYEDQDALFAY	0
QLDFIDTKRGVYCCR	0
TQLPPAYTNSFTRGV	0
ASRELKVTFFPDLNG	1
YERHSLSHFVNLDNL	1
YMRSLKVPA	1
TVELGTEVNEFACVV	0
FLPFFSNVTWFHAIH	0
SGVKDCVVLHSYFTS	1
KCYGVSPTK	1
QRLTKYTMADLVYAL	1
TVTLKQGEIKDATPS	1
REVRTIKVFTTVDNI	1
SPRRAASVASQ	1
MDTTSYREAACCHLA	1
SYECDIPIGAGICAS	0
DALFAYTKRNVIPTI	0
DLICAQKFNGLTVLPPL	0
TFEYVSQPFLMDLEGK	1
YGSFCTQLNRALTGI	0
SVLYNSASFSTFKCYGVSPT	1
YECDIPIGAGICASY	0
DRYPANSIVCRFDTR	0
SSRNSTPGSSRGTSP	0
YIKWPWYIWLGFIAG	0
QTTTIQTIVEVQPQL	1
TDVFYKENSYTTTIK	1
KNFKSVLYYQNNVFM	1
ERDISTEIYQAGSTP	0
ALLAGTITSGWTFGA	1
MNVAKYTQL	0
LVTYNCCDDDYFNKK	0
GAWNIGEQKSILSPL	1
LNKHIDAYKTFPPTE	0
VPVVDSYYSLLMPIL	0
QLYLGGMSYYCKSHK	1
YQDVNCTEV	1
TLETAQNSVRVLQKA	1
VQQESPFVMMSAPPA	0
FWITIAYII	1
KSAFVNLKQLPFFYY	0
FVSNGTHWF	1
VVLHSYFTSDYYQLYSTQLS	0
VTYKLDGVVCTEIDP	0
EYVSQPFLMDLEGKQGN	1
AISSVLNDILSRLDKVE	0
AIVLQLPQGTTLPKG	1
VNNATNVVIKVCEFQFCN	0
VILLNKHIDAYKTFP	0
VVGDIILKPANNSLK	1
LVRKIFVDGVPFVVS	0
EFVFKNIDGYFKIYS	0
FYAEGSRGGSQASSR	1
RSYLTPGDSSSGWTAGA	0
RTAPHGHVMVELVAE	0
SAFYILPSIISNEKQ	0
TVYEKLKPV	1
RFDNPVLPF	0
DLSPRWYFYYL	1
EMKSEKQVEQKIAEI	0
FGRRGPEQTQGNFGDQE	0
DKDPNFKDQVILLNK	0
KLVNKFLAL	1
GAVILRGHLRIAGHHLGR	1
EAGSKSPIQYIDIGN	1
KSNLKPFERDISTEI	0
DEMIAQYTSALLA	1
YMRSLKVPATVSVSS	1
VNNSYECDIPIGAGI	1
SKSPIQYIDIGNYTV	1
GETLPTEVL	0
FPVLHDIGNPKAIKC	1
IMASLVLAR	1
ITLATCELYHYQECV	0
SFTVEKGIYQTSNFRVQP	1
NFGAISSVLNDILSR	1
PFFYYSDSPCESHGK	1
CPACHNSEVGPEHSL	0
GVAMPNLYK	1
LLFVTVYSHLLLVAA	0
KLPDDFTGCVIAWNS	0
IDGYFKIYSKHTPINL	1
FKMFYKGVITHDVSS	1
VENMTPRDLGACIDC	0
LLQYGSFCTQLNRALTGIAV	1
CVDEAGSKSPIQYID	1
SSPDAVTAYNGYLTS	1
MDEFIERYKLEGYAF	0
TNFTISVTTEILPVS	1
SRVLGLKTLATHGLA	1
ATSRMLSYY	1
YTMSLGAENSVAYSN	0
FEYVSQPFLMDLEG	1
IAQYTSALLAGTIT	1
WNSNNLDSKVGGNYN	1
DWSYSGQSTQLGIEF	0
HTTDPSFLGR	1
TGCVIAWNSNNLDSK	0
TVTKKSAAEASKKPR	1
HIDAYKTFPPTEPKK	0
SVASQSIIAY	0
QSASKIITL	1
AYANSVFNICQAVTA	1
IAAVITREVGFVVPG	1
RTRSMWSFNPETNILLNVPL	1
VETSNSFDVLKSEDA	1
NLHTQVVDMSMTYGQ	0
RLDKVEAEVQI	1
EILDITPCSF	0
KLCEEMLDNRATLQA	1
LSPRWYFYYLGTGPE	0
ELLVYAADPAMHAAS	1
AVIKTLQPV	1
SLIDLQELGK	1
LTLAVPYNMRVIHFG	1
DQIGYYRRATRRIR	0
FLYLYALVY	1
YFVLTSHTVMPLSAP	0
KHIDAYKTFPPTEPK	1
LQPELDSFKEELDKYF	0
IELCVDEAGSKSPIQ	1
ELKVTFFPDLNGDVV	1
IDYTEISFMLWCKDG	0
EGSVRVVTTFDSEYC	1
LVTLAILTALRLCAY	0
SELVIGAVILRGHLR	0
TRFQTLLALHRS	1
VTRDIASTDTCFANK	0
TNAGDYILANTCTER	1
LFQHANLDSCKRVLN	0
IAGHHLGRCDIKDLPKEITV	0
KMSDVKCTSVVLLSV	0
YRNRDVDTDFVNEFY	0
YFPLQSYGFQPTNGV	0
GFGDSVEEVLSEARQ	0
HCANFNVLFSTVFPP	1
TQLNRALTGIAVEQDKNTQEVFA	1
CKSHKPPISFPLCAN	0
KPVPYCYDTNVLEGS	0
GGSYTNDKACPLIAA	0
KNSIDAFKLNIKLLG	1
DGIIWVATEGALNTP	1
ASFRLFARTRSMWSF	1
EDDYQGKPLEFGATS	0
VLLFLAFVVFLLVTL	0
STFISAARQGFVDSD	1
DMYSVMLTNDNTSRY	0
CGNFKVTKGKAKKGA	0
GQQQQGQTVTKKSAA	0
QECSLQSCTQ	0
TQLYLGGMSYYCKSH	1
FQTRAGCLIGAEHVN	0
TKMSECVLGQSKRVD	0
TQYEYGTEDDYQGKP	0
HGTILTRPLLESE	1
NQVIVNNLDKSAGFP	1
PNTYLEGSVRVVTTF	0
GCCSCGSCCKFDEDD	0
ILLNKHIDA	0
KLIANQFNSAIGKIQDSLSS	0
MDPKISEMHPALRLVDPQIQ	0
EVARDLSLQFKRPIN	0
SDYDYYRYNLPTMCD	0
FVCDNIKFADDLNQL	0
FEYVSQPFLMDLEGK	0
GPEHSLAEYHNESGL	0
TMYICGDSTECSNLL	1
GNYNYLYRLFRKSNLKPF	1
FLFLTWICLL	0
FNKWGKARLYYDSMS	1
RKSNLKPFERDISTEIYQA	1
QLMCQPILL	0
LCANGQVFGLYKNTC	0
SPRRARSV	1
TLEPEYFNSVCRLMK	0
IDGYFKIYSKHTPI	1
DAQPCSDKAYKIEEL	1
NNCYLATALLTLQQI	0
LNPNYEDLLIRKSNH	0
KLNDLCFTNVYADSFVIR	1
LKLFAAETLKATEET	1
LDDFSKQLQQSMSSA	1
DKRAKVTSAMQTMLF	1
YIFFASFYY	1
FLPGVYSVIYLYLTF	0
YVMHANYIFWRNTNP	0
RYRIGNYKL	1
APHGVVFLHVTYVPAQ	0
ILNNLGVDIAANTVI	1
KLEGYAFEHIVYGDF	1
NDGVYFASTEKSNIIR	1
LEILDITPCSFGGVS	1
EYFNSVCRLMKTIGP	0
PFDEVFNATRFASVY	1
NTYKNTCDGTTFTYA	0
DNLLEILQKEKVNIN	0
STLEQYVFCTVNALP	0
AVRDPQTLEILDITPCS	1
YQIGGYTEK	0
LGKLQDVVNQNAQAL	1
ALCEKALKYLPIDKC	0
TLKKRWQLA	0
QALLKTVQFCDAMRN	0
VTDVTQLYL	0
VAGDSGFAAY	0
VFFDGRVDGQVDLFR	1
VPLHGTIL	0
IAYIICISTKHFYWF	0
SANNCTFEY	1
YTELEPPCRFVTDTP	0
PQGFSALEPLVDLPI	1
THWFVTQRNFYEPQ	1
LALCADSIIIGGAKL	1
FLPGVYSVI	1
KMSGKGQQQQGQTVT	1
NITFELDERIDKVLN	0
LKHGTFTCASEYTGN	0
VEAPLVGTPVCINGL	0
GSCCKFDEDDSEPVL	1
AGIVGVLTLDNQDLN	1
GAAAYYVGYLQPRTF	0
AQVKQIYKTPPIKDF	0
GVNLVAVPTGYVDTP	1
DYILANTCTERLKLF	1
SDLATNNLVVMAYIT	0
DGEVITFDNLKTLLS	0
LQSYGFQPTNGVGYQPY	1
ATEGALNTPKDHI	1
PREGVFVSNGTHWFV	1
SGARSKQRRPQGLPN	0
TADIVVFDEISMATN	1
NPLLYDANY	0
HEGKTFYVLPNDDTL	1
SYGFQPTNGVGYQPY	1
LDDFVEIIKSQDLSV	1
HFGAGSDKGVAPGTA	0
VRFPNITNL	1
ANGQVFGLYKNTCVG	1
GNLHPDSATLVSDID	0
VPGLPGTILRTTNGD	0
LEGETLPTEVLTEEV	1
KDTEKYCALAPNMMV	0
ATAEAELAK	0
HECFVKRVDWTIEYP	0
AMPNLYKMQRMLLEK	0
AIKCVPQADVEWKFY	0
RQKKQQTVTLLPAADLDDFS	1
IIGYKAIDGGVTRDI	0
SQNAVASKILGLPTQ	1
LTNIFGTVY	1
LESELVIGAVILRGHLR	0
ITVEELKKLLEQWNLVI	0
SFLNRVCGVSAARLT	1
IVFMCVEYCPIFFIT	0
TPSGTWLTYTGAIKL	1
AMQRKLEKMADQAMT	1
VNFNFNGL	1
IAATRGATVVIGTSK	0
SEETGTLIVNSVLLF	1
RRPFLCCKCCYDHVI	0
DAFKLNIKLLGVGGK	1
GSCGSVGFNIDYDCV	1
ELHLSWEVGKPRPPL	0
LSDRVVFVLWAHGFE	0
PLNSIIKTIQPRVEK	1
ENSVAYSNNSIAIPT	1
MVQVTCGTTTLNGLW	0
DDAVVCFNSTYASQG	1
RSKQRRPQGLPNNTA	0
KMSECVLGQSKRVDFCGKGYHLMSF	0
PHVGEIPVAYRKVLL	0
VAMPNLYKM	1
AQNSVRVLQKAAITI	1
RDGWEIVKFISTCAC	1
NLLLQYGSFCTQLNRALTGI	0
KNTCDGTTFTYASAL	0
QHMVVKAALLADKFP	0
TRFASVYAW	0
QLCTFTRSTNSRIKA	0
NEFACVVADAVIKTL	0
ESEFRVYSSANNCTFEYV	1
KPSKRSFIEDLLFNKV	1
YFDKAGQKTY	1
YAYLRKHFSMMILSD	0
ISEHDYQIGGYTEKW	0
QFTSLEIPRRNVATL	0
FITREEAIRHVRAWI	1
LQELGKYEQ	0
EVNSFSGYLKLTDNV	1
KAYNVTQAFGRRGPE	0
GDRWFLNRFTTTLND	0
KRNVIPTITQMNLKY	1
LYCQVHGNAHVASCD	0
VSNGTHWFVTQRNFY	0
GGKGFCKLHNWNCVN	0
VNFNFNGLTGTGVLT	0
GIIWVATEGALNT	1
DKDPNFKDQVILLNK	1
RIMASLVLA	1
TTCFSVAALTNNVAF	0
PFELEDFIPMDSTVK	0
GANKDGIIWVATEGA	1
LLKTVQFCDAMRNAG	0
NVAFELWAKRNIKPV	0
DVVNQNAQALNTLVKQLSSNFG	1
MILSDDAVVCFNSTY	1
IPTNFTISV	1
GKQGNFKNLREFVFK	0
GHHLGRCDIKDLPKE	0
TSIKWADNNCY	0
KDLSPRWYF	0
GIIWVATEGALNTPK	1
TIADYNYKL	1
ASYQTQTNSPGSA	1
YTMSLGAENSVAYSN	1
LPFNDGVYF	0
LQFAYANRNRFLYII	0
PQGTTLPKGFYAEGS	1
REFVFKNIDGYFKIYSKH	0
FYILPSIISNEKQEI	1
GKARLYYDSMSYEDQ	0
VYDYLVSTQEF	1
DTRVLSNLNLPGCDG	0
GSLVVRCSFYEDFLE	0
NYFITDAQTGSSKCV	0
LQAVGACVLCNSQTS	0
TEETFKLSYGIATVR	0
LGTCRRCPAEIVDTV	0
DYCIPYNSVTSSIVI	0
AVRDPQTLEILDITPCS	0
YLNTLTLAVPYNMRV	1
SYFAVHFISNSWLMW	0
DIPIGAGICASYQTQ	0
YKNTCDGTTFTYASA	1
EPMLQSADAQSFLNG	1
KWGKARLYYDSMSYE	1
HLRIAGHHLGR	1
TSHKLVLSVNPYVCN	0
FFKEGSSVELKHFFF	0
NINLHTQVVDMSMTY	0
PFAMQMAYRFNGIGVTQNVL	1
EPKLGSLVV	0
SIPCSVCLSGLDSLD	1
ITNFKSVLY	1
AEAELAKNV	1
GAKLKALNL	0
NMLRIMASL	1
VENPTIQKDVLECNV	0
MSNLGMPSYCTGYRE	0
NATNKATYKPNTWCI	1
MYMGTLSYEQF	0
FNCYFPLQSYGFQPTN	0
SAFAMMFVKHKHAFLCLFLLPSLATVA	1
ELDKYFKNHTSPDVDL	0
VLQLPQGTTLPKGFY	0
FIASFRLFARTRSMW	1
AAGLEAPFLYLY	1
TDVTQLYLGGMSYYC	1
NNLVVMAYITGGVVQ	1
VEKGIYQTSNFRVQP	1
SVTTEILPVSMTKTSVDCTMYICGDSTECSNLLLQYGSFCTQL	1
TNSSPDDQIGYYRRA	0
VYKVYYGNALDQAIS	1
SSPDDQIGYY	1
LWNTFTRLQSLENVA	0
NFSKLINIIIWFLLL	1
KLEGYAFEHIVYGDF	0
LAATVRLQAGNATEV	1
DFYDFAVSK	0
ELTSMKYFV	1
KNKCVNFNF	1
NSTVLSFCAFAVDAA	1
MSEAKCWTETDLTKG	0
NQLESKMFGKGQQQQ	0
TLIGDCATVHTANKW	0
YDLSVVNARLRAKHY	0
GAAAYYVGYLQPRTFLLKYNENGTITD	1
QYGSFCTQLKRALTGIAVEQ	1
LLDKRTTCFSVAALT	0
PGTILRTTNGDFLHF	1
SLAIDAYPLTKHPNQ	0
YNSASFSTFKCYGVSPTK	1
ETKDVVECLKLSHQS	0
RSQMEIDFLELAMDE	0
CNSSTCMMCYKRNRA	1
PQEHYVRITGLYPTL	0
GDFIQTTPGSGVPVV	1
YNTYKNTCDGTTFTY	1
SGDGTTSPISEHDYQIGGYT	0
LSFKELLVY	1
GRVDGQVDLFRNARN	1
FIAGLIAIV	1
FPFTSFGPL	1
NKYSQLDEEQPMEID	0
SNSFDVLKSEDAQGM	0
NGVGYQPYRVVVLSFE	0
FRKSNLKPFERDISTEIY	1
FKHLIPLMYKGLPWN	0
GVGYQPYRVVVLSFE	0
DRWFLNRFTTTLNDF	1
DGFMGRIRSVYPVAS	1
APHGHVMVEL	1
NVKTTEVVGDIILKP	0
ALAYYNTTKGGRFVL	1
MLRKLDNDALNNIIN	1
VNQNAQALNTLVKQL	0
ANSIVCRFDTRVLSN	1
DYDCVSFCYMHHMEL	0
MSCAAGTTQTACTDD	0
VRLQAGNATEVPANS	0
NFGDQELIRQGTDYKHWPQ	1
TTAPAICHDGKAHFP	1
FAVDAAKAY	0
QADVEWKFY	1
ARTRSMWSF	0
MLCCMTSCCSCLKGC	1
RKRISNCVA	0
LKITEEVGHTDLMAA	0
YVYNPFMIDVQQWGF	0
TETAHSCNVNRFNVA	1
TRSMWSFNPETNILL	1
SASFSTFKCYGVSPTK	1
TEVNEFACVVADAVI	0
ELTGHMLDMYSVMLT	0
DQIGYYRRATRRIRG	0
MMISAGFSLWVYKQF	1
NGLTVLPPLLTDEMI	1
TGVVGEGSEGLNDNL	1
VVRIKIVQMLSDTLK	0
GYHFRELGVVHNQDV	0
VYSSANNCTF	1
CSVCLSGLDSLDTYP	1
FGDDTVIEV	0
LGKLQDVVNHNAQALNTLV	0
EGYLNSTNVTIATYC	0
NQLESKMFG	1
RYFRLTLGVYDYLVS	0
YLPYPDPSRIL	0
FSTFKCYGVSPT	1
KSNHNFLVQAGNVQL	0
DKKKKADETQALPQRQKKQQ	0
VITPGTNTSNQVAVL	0
LSPRWYFYYLGTGPEAGL	1
MCQPILLLDQALVSD	0
KVVKVTIDYTEISFM	1
FNPPALQDAYYRARA	0
IQQKLALGGSVAIKI	1
LPDDFTGCVIAWNSN	1
SVELKHFFFAQDGNA	0
QIITTHNTFVSGNCD	1
KSVNITFELDERIDK	1
IQYIDIGNY	0
LPYGANKDGIIWVATEGALN	0
ERDISTEIYQAGSTP	1
VGFNIDYDCVSFCYM	1
TLLALHRSYLTPGDS	1
ALGKLQDVVNQNAQA	1
PTWRVYSTGSNVFQT	1
TLLFLMSFTVLCLTP	0
AVILRGHLR	0
DLYDKLQFTSLEIPR	1
DSSSGWTAGAAAYYVGY	0
AWQPGVAMPNLYKMQ	0
FLTENLLLY	1
IGINITRFQTLLALH	0
VFAQVKQIY	1
KMVSLLSVLLSMQGA	0
FNCYFPLQSYGFQPT	0
NLVKNKCVNFNFNGL	0
TLGVYDYLV	1
AVVCFNSTYASQGLV	1
YAKPFLNKV	1
GKIADYNYKLPDDFT	0
EIKLAKKFDTFNGEC	0
LQLGFSTGV	1
IGAGICASYQTQTNS	1
YRINWITGGIAIAMACLVGLMWLSYFIASFRLFARTRSMWS	1
GPQNQRNAPRITFG	1
RAKHYVYIGDPAQLP	1
QQGQTVTKKSAAEAS	0
SVFNICQAV	1
GEAVKTQFNYYKKVD	1
ILGLPTQTV	1
QHRLYECLYRNRDVD	0
FISTCACEI	1
ALLTLQQIEL	0
NLNESLIDL	0
NSAIGKIQDSLSST	1
CNDPFLGVYY	0
TNDKACPLIAAVITR	1
FDNPVLPFNDGVYF	1
ISTCACEIVGGQIVT	0
TKPVETSNSFDVLKS	1
EEIAIILASF	1
FASTEKSNIIRGWIFGTT	0
EVRTIKVFTTVDNIN	1
LNTLVKQLSSNFGAI	1
TIFKDASGKPVPYCY	0
SASIVAGGIVAIVVT	1
YRIGNYKLNTDHSSS	0
LWVYKQFDTYNLWNT	1
LRGHLRIAGHHLGRCDIKDL	0
SCLPFTINCQEPKLG	1
TRELMRELNGGAYTR	0
GTVYEKLKPVLDWLE	0
AFGEYSHVVAFNTLL	1
SPARMAGNGGDAALA	1
KLNVGDYFV	1
NRFLYIIKLIFLWLLWP	0
EPSTQYEYGTEDDYQ	0
SPRRAASVASQSIIA	1
FGEVFNATRFASVY	1
TDEMIAQYTSALLAG	0
LMDGSIIQFPNTYLE	1
KNIDGYFKIY	1
RVIGHSMQNCVLKLK	1
KVITGLHPTQAPTHL	0
VLLFLAFVV	1
NVFMSEAKCW	0
EKCDLQNYGDSATLP	0
VSQPFLMDLE	1
KKDWYDFVENPDILR	1
KDGIIWVATEGALNTPK	1
HLMSFPQSA	1
YLDGADVTKIKPHNS	1
IDAYPLTKHPNQEYA	0
TPPIKDFGGFNFSQIL	0
KYEQYIKWP	1
QVHGNAHVASCDAIM	0
WTAFVTNVNASSSEA	0
VNNWLKQLIKVTLVF	0
FVEIIKSQDLSVVSK	0
AGLPYGANK	0
TAQNSVRVLQKAAIT	0
AIVLQLPQGTTLPKG	0
FLAFVVFLLV	0
VPANSTVLSFCAFAV	1
FYFYTSKTTVASLIN	1
TDLTKGPHEFCSQHT	1
GVTRELMRELNGGAY	0
LPLTQYNRY	1
RAFDIYNDK	0
RYLALYNKYKYFSGA	0
TLACFVLAA	0
DIVVFDEISMATNYD	1
GAKLLHKPIVWHVNN	1
KGLYRKCVKSREETG	0
VPYCYDTNVL	0
KIYSKHTPIIVREPEDLPQG	1
AIGLALYYPSARIVY	1
FSTFKCYGVSPTKLN	0
VMDEFIERY	1
SAIGKIQDSLSSTASALGKL	1
YLQPRTFLLKYNE	1
IDGDMVPHISRQRLT	1
DFATSACVLAAECTI	1
AYYFMRFRRAFGEYS	0
LTNDNTSRY	0
VTLADAGFIKQYGDCL	0
RRIRGGDGKMKDLSP	0
MLDMYSVMLTNDNTS	1
KLKKSLNVAKSEFDR	1
RYRIGNYKLNTDHSS	1
GDISGINASVVNIQK	1
GAEHVNNSYECDIPIGA	1
NLLKDCPAVAKHDFF	0
EIQQVVDADSKIVQL	1
NNCYLATALLTLQQI	1
SAKSASVYY	1
IRHVRAWIGFDVEGC	1
SKRSFIEDLLFNKVT	0
FLIGCNYLGK	0
NQHEVLLAPLLSAGI	0
QNVLYENQKLIAN	1
KGFCKLHNWNCVNCD	0
SFNPETNIL	1
TRNPANNAAIVLQLPQG	0
KLRSDVLLPLTQYNR	0
EGALNTPKDHIGTRN	0
LYPTLNISDEFSSNV	0
VMPLSAPTLVPQEHY	1
RVYANLGERVRQALL	1
VELGTEVNEFACVVA	0
IDGGVTRDIASTDTC	0
SSTASALGK	0
KPVETSNSF	1
ELIRQGTDYKHWPQI	0
NNSYECDIPIGAGICA	1
NRYFRLTLGVYDYLV	0
KNLNESLIDLQELGKYEQ	0
EEVGHTDLMAAYVDN	1
DKLVSSFLEMKSEKQ	1
ASFRLFARTRSMWSF	0
TYEGNSPFHPLADNK	1
GTDLEGNFY	0
NLDAVPTGY	1
VALRQMSCAAGTTQT	1
YVMHANYIF	1
TGGVVQLTSQWLTNI	0
ALNLGETFVTHSKGL	0
DAQSFLNRVCGVSAA	0
WLLLTILTSLLVLVQ	0
VCFNSTYASQGLVAS	1
NCTFEYVSQPFLM	1
RLITGRLQSLQTYVTQQ	1
PRRARSVASQSIIAY	1
GVYYPDKVF	1
FLNRFTTTL	1
DFNAIATCDWTNAGD	0
RRGPEQTQGNFGDQE	1
QECVRGTTVLLKEPC	1
IKDLPKEITVATSRTLSYYK	1
LQKEKVNINIVGDFK	1
YLATALLTL	0
CEFCGTENL	1
DSLDTYPSLETIQIT	1
CCSCLKGCCSCGSCCKF	0
SYEDQDALFAY	0
VYANGGKGFCKLHNW	0
PHGHVMVELVAELEG	1
VNASSSEAFLIGCNY	0
IQPRVEKKKLDGFMG	0
VNSFSGYLKLTDNVY	0
FTDTCFANK	1
FLARGIVFM	1
PKGPKVKYLYFIKGL	0
IDGYFKIYSKHTP	1
MRELNGGAYTRYVDN	0
IQLSSYSLF	1
LFENKTTLPVNVAFE	0
SALEPLVDLPIGINITRFQT	1
TSNFRVQPTESIVRF	1
WLMWLIINL	1
FTIGTVTLKQGEIKD	1
SPFVMMSAPPAQYEL	1
GGLHLLIGLAKRFKE	0
YLNSTNVTI	1
HTKKWKYPQVNGLTS	0
GYLTSSSKTPEEHFI	0
FSSNVANYQKVGMQK	1
AGVNCYFPLRSYGFR	1
QDGSEDNQTTIIQTI	1
ASANLAATK	0
PWYIWLGFIAGLIAI	0
SLLSKGRLIIRENNR	0
TSGWTFGAGAALQIPFA	0
PEAGLPYGANKDG	1
GGDGKMKDLSPRWYF	1
SEVGPEHSL	1
LCTHTGTGQAITVTP	1
WLTYTGAIK	1
KTSVDCTMYI	1
EYTGNYQCGHYKHIT	0
LPDDFTGCVIAWNSN	0
CALAPNMMVTNNTFT	1
QVIVNNLDKSAGFPF	1
YTTTIKPVTY	1
LGVVHNQDVNLHSSR	1
QLIRAAEIRASANLAATK	1
FSQRGGSYTNDKACP	1
CGKQATKYLVQQESP	1
EQDKNTQEVFAQVKQ	0
NIGEQKSILSPLYAF	0
AIVSTIQRK	0
GHYKHITSK	0
QTFFKLVNKFLALCA	1
ITGRLQSLQTYVTQQ	1
CSRIIPARARVECFD	0
VYIKNADIVEEAKKV	1
GAALQIPFAMQMAYR	1
VLQQLRVESSSKLWA	0
LTAFGLVAEW	1
HSIGFDYVYNPFMID	0
ATVQEIQLQAAVGEL	1
KVFTTVDNINLHTQV	1
PVLQVRDVLVRGFGD	1
RGVYYPDK	1
LEILDITPC	1
RLNEVAKNL	1
VSGTNGTKRFDNPVL	0
QTSLRCGACIRRPFL	0
EHVNNSYECDIPIGA	0
IKLDDKDPQ	1
PGVAMPNLYKMQRML	0
VVNQNAQALNTLVKQ	1
TLKKRWQLALSKGVH	1
KYVRNLQHRLYECLY	0
SEFRVYSSANNCTFEYVS	0
SNFGAISSVLNDILA	1
SSPDDQIGYYRRATR	0
DLVPNQPYPNASFDN	1
QESFGGASCCLYCRC	0
WFTALTQHGKEDLKF	0
VINGDRWFL	0
ILFTRFFYV	1
QAVGACVLCNSQTSL	0
SAFFGMSRIGMEVTP	1
PAEIVDTVSALVYDN	1
AFAVDAAKAYKDYLA	0
IKRSDARTAPHGHVM	1
GDGKMKDLSPRWYFY	0
VSIWNLDYIINLIIK	0
VRDPQTLEILDITPCS	0
TPVYSFLPGVYSVIY	0
ASAFFGMSRIGMEVTPSGTW	0
KEIKESVQTFFKLVN	1
KPCIKVATVQSKMSD	1
SVCLSGLDSLDTYPS	0
QGLNGYTVEEAKTVL	1
TRAGCLIGAEHVNNSYEC	0
DSTGSNQNGERSGARSK	0
TCFSVAALTNNVAFQ	0
ATLQAIASEFSSLPS	1
DIADTTDAVRDPQTLEIL	0
EKSYELQTPFEIKLA	1
SYECDIPIGAGICAS	1
SDADSTLIGDCATVH	0
RTIAFGGCVFSYVGC	0
KAYNVTQAF	0
LTPLGIDLDEWSMAT	1
GVHFVCNLLLLFVTV	0
NECNQMCLSTLMKCD	1
YECLYRNRDVDTDFV	0
RCLNRVCTNYMPYFF	1
RETMSYLFQHANLDS	1
LDKYFKNHTSPDVDL	1
SAPPAQYELKHGTFT	0
EMVMCGGSLYVKPGG	1
DQELIRQGTDYKHWP	1
VKIYCPACHNSEVGP	1
YTNSFTRGVYYPDKV	0
AEIRASANL	1
HANLDSCKRVLNVVC	1
GLTGTGVLTESNK	1
KFTDGVCLF	0
YTNDKACPL	1
FYYLGTGPE	0
NENGTITDAVDCALD	0
ELAKNVSLDNVLSTF	0
QPILLLDQALVSDVG	0
TYFTQSRNLQEFKPR	0
SVASQSIIAYTMSLGA	0
HLMSFPQSA	0
SINFVRIIMRLWLCW	0
NTLLFLMSFTVLCLT	1
LPYPDPSRI	1
NPANNAAIV	1
DLNETLVTMPLGYVT	1
AARLTPCGTGTSTDV	1
YYRARAGEAANF	1
SPIQYIDIGNYTVSC	1
KLPDDFTGCV	1
TAGAAAYYVGYLQPR	0
GQTGKIADYNYKLPD	0
YGIATVREVLSDREL	1
VTGDSCNNYMLTYNK	1
LGGAVCRHHANEYRL	0
MPLGYVTHGLNLEEA	1
EDIQLLKSAYENFNQ	0
CPFGEVFNATRFASVY	0
LTPTWRVYSTGSN	1
YYQLYSTQL	1
YYKLGASQRVAGDSG	1
SWEVGKPRPPLNRNY	1
NSYECDIP	1
NKYKYFSGAMDTTSY	0
EVPANSTVLSFCAFA	1
LLWPVTLAC	0
VTTFDSEYCRHGTCE	1
AYTVELGTEVNEFAC	1
EILVTYNCCDDDYFN	0
YSVLYNSASFSTFKCYG	0
QRNFYEPQIITTDNTF	0
YSGQSTQLGIEFLKR	0
VEEAKKVKPTVVVNA	0
PPTEPKKDKKKKADE	0
LEGYAFEHIVYGDFS	1
YTELEPPCRF	1
AMDEFIERY	1
EEIAIILASFSASTS	1
CTERLKLFAAETLKA	0
AQFAPSASAFFG	0
WAKRNIKPVPEVKIL	1
NTSNQVAVLYQDVNC	1
WFHAIHVSGTNGTKR	1
WESGVKDCVVLHSYF	0
NYMPYFFTL	0
ETFKLSYGIATVREV	1
EKCSAYTVELGTEVN	0
KWPWYIWLGFIAGLI	0
PGTAVLRQW	0
GTSTDVVYRAFDIYN	0
YPIIGDELKINAACR	0
LLAGTITSGWTFGAG	1
TTCCSLSHRFYRLAN	1
ALQDAYYRARAGEAA	0
NRATLQAIASEFSSL	0
LLQFAYANRNRFLYI	0
GKGYHLMSFPQSAPH	1
TLVSDIDITFLKKDA	0
GRCDIKDLPKEITVA	0
FRKSNLKPFERDISTEIY	0
SGLKTILRKGGRTIA	1
LITGRLQSLQTYV	1
VLSFCAFAVDAAKAY	1
DPAQLPAPRTLLTKG	1
KSTNLVKNKCVNFNFNGL	1
TNYMPYFFTL	0
DGCNSSTCMMCYKRN	1
LQNNELSPV	1
CANDPVGFTLKNTVC	0
LPQRQKKQQTVTLLP	0
PVVQTIEVNSFSGYL	1
DFSKQLQQSMSSADS	1
SEMVMCGGSL	1
EFSSLPSYAAFATAQ	1
FLGVYYHKNNKSWMESE	1
KDLPKEITVATSRTL	1
PNDDTLRVEAFEYYH	0
GGMSYYCKSHKPPIS	0
YLRKHFSMM	0
VTKIKPHNSHEGKTF	0
TPSKLIEYTDFATSA	0
NLVVMAYITGGVVQL	0
CEFQFCNDPFLGVYYH	0
ILQKEKVNINIVGDF	0
YGANKDGIIWVATEG	1
GTITSGWTFGAGAAL	0
YLVQQESPFVMMSAP	0
IGYYRRATRRIRGGD	0
DWLDDDSQQTVGQQD	1
IGKIQDSLSSTASAL	0
AFEHIVYGDFSHSQL	0
CLHVVGPNV	1
LLLLDRLNQLESKMF	1
WLTYTGAIKLDDKDP	1
SVASQSIIAY	1
GVYFASTEKSNIIRG	1
ATEETFKLSYGIATV	1
IDGDMVPHISRQRLT	0
YQAGSTPCNGVEGFN	0
ALGGSVAIK	0
KTFPPTEPKK	0
NKCVNFNFNGLTGTG	0
GGTSSGDATTAYANS	1
TSALLAGTITSGWTF	1
FVLAAVYRINWITGG	1
LSPLYAFASEAARVV	0
DVNCTEVPVAIHADQ	0
NIADYNYKL	0
RLANECAQV	0
YDAQPCSDKAYKIEE	0
WNRKRISNCVADYSV	0
VVCKTCGQQQTTLKG	0
KTVYSDVENPHLMGW	0
FPRGQGVPINSGPDDQIGYYRRATRRI	1
IVRFPNITNLCPFDE	1
PCIKVATVQSKMSDV	0
KVTSAMQTMLFTMLR	0
CDIKDLPKEITVATS	1
AIVSTIQRK	1
FNYYKKVDGVVQQLP	1
NTTKGGRFVLALLSD	1
VLPPLLTDEMIAQYT	0
GIITTVAAFHQECSL	0
KMFDAYVNTFSSTFN	0
VLSGHNLAK	1
GMEVTPSGTWLTYTG	0
ARDLICAQKFNGLTVLPPLLTDEMI	0
FTYASALWEI	1
KFLPFQQFGR	1
YYPSARIVYTACSHA	0
RKLEKMADQAMTQMY	0
PDAVTAYNGYLTSSS	1
ATVSVSSPDAVTAYN	1
TQSRNLQEFKPRSQM	0
KGGKIVNNWLKQLIK	0
NSVFNICQAVTANVN	0
VAKSHNIALIWNVKD	1
YHLMSFPQSAPHGVV	0
VNARLRAKHYVYIGD	1
LEPLVDLPIGINITR	1
YKHWPQIAQFAPSAS	1
MKFLVFLGIITTVAA	1
FCNDPFLGVY	0
KKCKSAFYILPSIIS	0
GAAAYYVGY	0
TAQNSVRVL	1
FKNHTSPDVDLGDISGI	0
GFKLKDCVMYASAVV	1
EFYEAMYTPHTVLQA	0
VPGLPGTIL	1
NQRNAPRITFGGPSD	0
TRNPAWRKAVFISPY	0
AQVLSEMVMCGGSLY	0
GINITRFQTLLALHR	0
TLYCIDGALLTKSSE	0
QHGKEDLKFPRGQGV	1
YENQKLIANQFNSAI	1
VVLHSYFTSDYYQLY	1
SRNSTPGSSRGTSPA	0
RRNVATLQAENVTGL	0
ISVTTEILPVSMTKT	0
LVLSVNPYVCNAPGC	0
SSAKSASVYYSQLMC	0
STTTNIVTRCLNRVC	0
KSLTENKYSQLDEEQ	1
FPNITNLCPFGEVFNATRFA	1
YTEISFMLWCKDGHV	0
QTNSPRRARSVASQS	1
NGSCGSVGFNIDYDC	1
KLMPVCVETK	0
VPINTNSSPDDQIGY	0
QPTNGVGYQPYRVVVLS	0
LTDEMIAQYTSALLA	0
TGNTLQCIMLVYCFL	0
NFKDQVILLNKHIDAYKTF	1
RGVYYPDKVF	1
KTLVATAEAELAKNV	0
VPLNIIPLTTAAKLM	1
HKNNKSWMESEFRVY	1
KKLDGFMGRIRSVYP	0
ASSSEAFLIGCNYLG	1
DLMAAYVDNSSLTIK	1
IYQAGNKPCNGVAGFNCY	1
VVQEGVLTAVVIPTK	1
IDGYFKIYSKHTPINLV	0
YTDFATSACVLAAEC	1
HVSGTNGTKRFDNPV	1
KIFVDGVPFVVSTGY	1
DAVVCFNSTYASQGL	0
FCYMHHMELPTGVHA	0
SMSYEDQDALFAYTK	1
QALNTLVKQLSSNFG	0
NLGETFVTHSKGLYR	0
KSASVYYSQLMCQPI	0
VVVNAANVY	1
LKVDTANPKTPKYKF	0
PRVEKKKLDGFMGRI	0
CYDGGCINANQVIVN	0
RSFIEDLLFNKVTLA	0
VKGLQPSVGPKQASL	0
ARTRSMWSFNPETNI	1
LHVTYVPAQEKNFTT	1
FLCWHTNCY	0
DYFVLTSHTVMPLSA	0
AAECTIFKDASGKPV	0
ATVAYFNMVYMPASW	0
TFVTHSKGLYRKCVK	0
MQVESDDYIATNGPL	1
KGYHLMSFPQSAPHG	1
YADSFVIRGDEVRQIAPGQT	1
AFATAQEAYEQAVAN	0
GYKKPASRELKVTFF	0
FRYMNSQGL	1
TEMLAKALRKVPTDN	0
ILFLALITLATCELY	0
DAALALLLLDRLNQL	1
LILAYCNKTVGELGD	1
GKQVVSDIDYVPLKS	1
IGGAKLKALNLGETF	1
TKCTLKSFTVEKGIY	1
RFTTTLNDFNLVAMK	0
NEEIAIILASFSAST	1
ERVRQALLKTVQFCD	0
VPANSTVL	1
TQTACTDDNALAYYN	0
QTQGNFGDQELIRQGTDYKH	0
VSFLAHIQWMVMFTP	0
VSEETGTLIVNSVLL	1
PKTKNVTKENDSKEG	1
ADYSVLYNSASFSTF	1
LITGRLQSL	1
LYLYALVYFLQSINF	1
EVNSFSGYLKLTDNV	0
SETKCTLKSFTVEKG	1
LRGHLRIAGHHLGRC	1
QQQGQTVTK	0
TAYNGYLTSSSKTPE	0
LPDPSKPSKRSFIED	0
NSKVQIGEYTFEKGD	0
LTGHMLDMY	0
LPFGWLIVGVALLAVFQSAS	0
FLVQAGNVQLRVIGH	1
NIVNVSLVKPSFYVY	1
TPCGTGTSTDVVYRA	0
TLQQIELKFNPPALQ	1
WSMATYYLF	1
SYYKLGASQRVAGDSG	1
MFTPLVPFW	1
NLEEAARYMRSLKVP	0
DFVKATCEFCGTENL	0
ENQKLIANQFNSAIG	0
DWTIEYPIIGDELKI	0
YQTSNFRVQPTESIVRFPNI	0
FANKHADFDTWFSQR	0
FPKSDGTGTIYTELE	0
KDQVILLNKHIDAYK	1
VTFFPDLNGDVVAID	0
YRKVLLRKNGNKGAG	0
QKTYERHSLSHFVNL	1
VFLVLLPLVSSQCVN	0
IKPVTYKLDGVVCTE	1
DTTDAVRDPQTLEILDITPC	0
TQLNRALTGIAVEQDKN	1
ANNSLKITEEVGHTD	0
QEAYEQAVANGDSEV	1
LDYIINLII	1
TILTSLLVL	1
AGSTFISDEVARDLS	0
KVCEFQFCNDPFLGV	1
SPARMAGNGGDAALA	0
LVKPSFYVYSRVKNL	0
DFIQTTPGSGVPVVD	0
SMATNYDLSVVNARL	1
PKGFYAEGSRGGSQA	1
ATSRTLSYYKLGASQ	1
LASGGQPITNCVKML	0
IEYTDFATSACVLAA	0
SGFKLKDCVMYASAV	0
CIMSDRDLYDKLQFT	0
EKNFTTAPAICHDGK	1
DAGFIKQYGDCLG	1
VGDSAEVAVKMFDAY	0
PLQSYGFQPTYGVGY	1
LFRKSNLKPFERDIS	1
LIDFYLCFLAFLLFL	0
QHMVVKAALLADKFP	1
STIQRKYKGIKIQEG	0
LIMLIIFWFSLELQD	1
RIDKVLNEK	0
ENPTIQKDVLECNVK	1
CTFEYVSQPFLMDLEG	0
LCQYLNTLTLAVPYN	1
DAMRNAGIV	1
VYLKHGGGVAGALNK	1
AGTDLEGNFYGPFVD	0
IWVATEGALNTPKDH	0
HVISTSHKLVLSVNP	1
KKFLPFQQFGRDIA	1
ARDGCVPLNIIPLTT	1
NTCDGTTFTYASALWEIQQVV	1
GRSGETLGVLVPHVG	1
TDEMIAQYTSALLAGTI	1
RFVSLAIDAYPLTKH	0
NVTIATYCTGSIPCS	1
KWADNNCYLATALLT	0
NSAIGKIQDSLSSTA	0
DSLSSTASALGKLQD	1
LNHTKKWKYPQVNGL	0
[truncated: 15,952 more rows]
[truncated: 1 more columns]
