# Supplementary material for: Prediction of antigenic peptides of SARS- CoV-2 pathogen using machine learning
Source: PeerJ Comput Sci. 2024 Oct 10;10:e2319. doi: 10.7717/peerj-cs.2319 (PMC11623221; doi:10.7717/peerj-cs.2319)
Supplement: Supplemental Information 11 [file peerj-cs-10-2319-s011.txt]

==================================================
Follow the below mentioned instructions:
1. Run FeatureExtarction.R 
2. This will generate the dataset like DataSet.CSV
3. In "DataSet.CSV" file add one column in the begining with heading as "Label" and paste the contents for this column from  the "Label" column of "Peptide sequnces.CSV" file.  
4. Run HyDecisionTree.R
5. RunHyRandomForest.R
6. Run HyNeuralNetwork.R

After running 4,5 and 6 above, you will get the follwoing in Current working directory
a)Model Evaluation results with evaluation metrics in Evaluation-Result.csv
b)Actual and Predicted labels in ActualPredicted-Result.csv
c)Confusion matric results in cm.csv
d)Over all CM results in cm-overall.csv
e)Results by Class as cm-class.csv
f)Cross validation results in CV.csv
g)Saved model as Model.RData
==================================================
